# Supplementary material for: On the geometrically exact low-order modelling of a flexible beam: formulation and numerical tests
Source: Proc Math Phys Eng Sci. 2018 Aug 8;474(2216):20180423. doi: 10.1098/rspa.2018.0423 (PMC6127394; doi:10.1098/rspa.2018.0423)
Supplement: Supplementary Data (On the geometrically exact low-order modelling of a flexible beam: formulation and numerical tests) [file rspa20180423supp1.csv]

Supplementary Figure Data
On the Geometrically Exact Low Order Modelling of a Flexible Beam: Formulation and Numerical Tests
C. Howcroft, R.G. Cook, S.A. Neild, M.H. Lowenberg, J.E. Cooper, E.B. Coetzee
Figure 1.
	-
Figure 2.
	-
Figure 3.
	-
Figure 4.
	-
Figure 5.
	-
Figure 6.	Statically deformed slender beam
	panel (a)	Vertical Load
		x	0	0.006073341	0.012146683	0.029827204	0.047507725	0.076084331	0.104660937	0.143439429	0.18221792	0.230527549	0.278837178	0.336035784	0.39323439	0.458712314	0.524190237	0.597373185	0.670556133	0.750907162	0.831258192	0.918278952	1.005299712	1.098531079	1.191762446	1.290784662	1.389806877	1.494239281	1.598671686	1.708172143	1.8176726	1.931936676	2.046200751	2.164960704	2.283720657	2.406744308	2.529767958	2.656857454	2.783946951	2.914937489	3.045928027	3.180686537	3.315445046	3.453868874	3.592292701	3.734308304	3.876323906	4.02188557	4.167447234
		y	0	0.785101067	1.570202133	2.352995723	3.135789312	3.914147307	4.692505302	5.464488653	6.236472004	7.000329646	7.764187287	8.518352454	9.272517621	10.01560211	10.75868661	11.4894735	12.2202604	12.93769561	13.65513082	14.35831386	15.0614969	15.74967115	16.4378454	17.11038806	17.78293072	18.43934273	19.09575473	19.73565069	20.37554665	20.99864502	21.62174339	22.22785686	22.83397034	23.42299668	24.01202301	24.58393619	25.15584936	25.71069125	26.26553314	26.80340563	27.34127812	27.86233575	28.38339337	28.88783645	29.39227953	29.88034783	30.36841613
		z	0	0.020729322	0.041458645	0.1028742	0.164289756	0.265247589	0.366205422	0.505446974	0.644688526	0.820864455	0.997040384	1.208732368	1.420424352	1.666164771	1.91190519	2.19019469	2.46848419	2.777807168	3.087130147	3.425968264	3.764806381	4.131650203	4.498494026	4.891852954	5.285211882	5.703622482	6.122033082	6.56406598	7.006098877	7.470364341	7.934629805	8.419782154	8.904934503	9.409675461	9.914416419	10.43749753	10.96057865	11.50080289	12.04102713	12.59724975	13.15347237	13.72460114	14.29572991	14.8807248	15.46571969	16.0635921	16.66146451
	panel (b)	Follower Load
		x	0	-0.00202548	-0.004050961	-0.010544596	-0.017038232	-0.028546616	-0.040055	-0.057104804	-0.074154608	-0.097243286	-0.120331964	-0.149918986	-0.179506008	-0.216004867	-0.252503726	-0.296274902	-0.340046079	-0.391391101	-0.442736124	-0.501892816	-0.561049509	-0.628188459	-0.695327409	-0.770549681	-0.845771954	-0.929108003	-1.012444052	-1.103853793	-1.195263534	-1.294637477	-1.394011421	-1.501172777	-1.608334134	-1.723041765	-1.837749396	-1.959701486	-2.081653576	-2.210491888	-2.3393302	-2.474644784	-2.609959367	-2.751293584	-2.8926278	-3.039483543	-3.186339285	-3.338182269	-3.490025254
		y	0	0.785164605	1.57032921	2.353579945	3.13683068	3.916149175	4.695467671	5.468748171	6.24202867	7.007101364	7.772174059	8.526829022	9.281483986	10.02349555	10.76550711	11.4926584	12.21980968	12.92991707	13.64002446	14.3309615	15.02189854	15.69161902	16.3613395	17.0078992	17.65445889	18.27603556	18.89761222	19.49252346	20.0874347	20.65415339	21.22087208	21.75803902	22.29520597	22.80163966	23.30807335	23.78277673	24.25748011	24.69964428	25.14180846	25.55081361	25.95981875	26.33523221	26.71064566	27.05221761	27.39378956	27.70144654	28.00910353
		z	0	0.019045092	0.038090183	0.095765082	0.153439981	0.250293039	0.347146097	0.483516358	0.619886619	0.795900711	0.971914803	1.187485601	1.4030564	1.6578837	1.912711	2.206284435	2.499857871	2.831462247	3.163066622	3.531789784	3.900512945	4.305256212	4.709999479	5.149490598	5.588981717	6.061790166	6.534598614	7.039153022	7.54370743	8.078314784	8.612922137	9.175788367	9.738654597	10.32790611	10.91715763	11.53086331	12.144569	12.78076221	13.41695542	14.07365553	14.73035564	15.40558867	16.08082171	16.7726398	17.46445789	18.17095712	18.87745635
Figure 7.	Shallow Arch Buckling
	panel (a)	Deformed Beam Shape
		y	0	0.145590294	0.291180587	0.437679182	0.584177778	0.731548528	0.878919278	1.027125823	1.175332367	1.324338137	1.473343907	1.623112138	1.772880369	1.923374108	2.073867848	2.225049963	2.376232078	2.528065267	2.679898456	2.832345256	2.984792056	3.137814854	3.290837652	3.444398691	3.59795973	3.752021122	3.906082513	4.060606245	4.215129977	4.370077922	4.525025867	4.680359795	4.835693723	4.991375308	5.147056892	5.30304772	5.459038549	5.615300133	5.771561717	5.928055502	6.084549287	6.24123666	6.397924033	6.554766333	6.711608634	6.868567164	7.025525694
		z	0	0.05897014	0.11794028	0.174616312	0.231292344	0.285660284	0.340028225	0.392074658	0.444121092	0.493833178	0.543545264	0.590910736	0.638276208	0.683283379	0.728290551	0.770928317	0.813566083	0.853823924	0.894081764	0.931949746	0.969817728	1.005286508	1.040755288	1.073816115	1.106876942	1.137521658	1.168166374	1.196387418	1.224608463	1.250398872	1.276189282	1.299542693	1.322896105	1.343806756	1.364717406	1.383180138	1.401642869	1.417653125	1.433663381	1.447217212	1.460771042	1.471865103	1.482959164	1.491590718	1.500222273	1.50638919	1.512556107
		y	0	0.1374819	0.274963801	0.413713108	0.552462414	0.692710704	0.832958994	0.974869013	1.116779033	1.260447418	1.404115804	1.54957758	1.695039356	1.842273843	1.989508331	2.138446136	2.287383941	2.437914693	2.588445445	2.740425976	2.892406508	3.045669185	3.198931862	3.353292787	3.507653711	3.662920552	3.818187393	3.974166635	4.130145876	4.286649302	4.443152729	4.600003021	4.756853312	4.913888654	5.070923996	5.228001653	5.385079311	5.542078167	5.699077023	5.855899095	6.012721167	6.169292169	6.32586317	6.482132195	6.63840122	6.794339651	6.950278081
		z	0	0.075978537	0.151957074	0.225595656	0.299234239	0.369976223	0.440718206	0.508064753	0.5754113	0.638920401	0.702429503	0.76171595	0.821002397	0.875738278	0.93047416	0.9803895	1.03030484	1.075188063	1.120071287	1.159769259	1.199467231	1.233884709	1.268302187	1.297400572	1.326498957	1.350294316	1.374089674	1.392650043	1.411210412	1.424652454	1.438094496	1.446579599	1.455064702	1.458794644	1.462524586	1.46173689	1.460949194	1.455912307	1.450875419	1.441883826	1.432892233	1.420261618	1.407631003	1.391693537	1.375756072	1.356855889	1.337955707
		y	0	0.138496014	0.276992028	0.416798649	0.556605271	0.698087353	0.839569435	0.982975425	1.126381416	1.271846018	1.41731062	1.564862132	1.712413644	1.861985031	2.011556418	2.162999229	2.31444204	2.467542301	2.620642561	2.775137797	2.929633033	3.085229605	3.240826178	3.397216165	3.553606153	3.710483108	3.867360063	4.024433074	4.181506084	4.338511702	4.495517319	4.652229063	4.808940807	4.965176079	5.121411351	5.27703574	5.432660129	5.58758919	5.74251825	5.896716936	6.050915622	6.20439563	6.357875638	6.51069095	6.663506262	6.815747229	6.967988197
		z	0	0.074113866	0.148227732	0.219838622	0.291449512	0.359690493	0.427931474	0.492030873	0.556130272	0.615409784	0.674689296	0.728564729	0.782440162	0.830423608	0.878407054	0.920109405	0.961811755	0.996944664	1.032077573	1.060454202	1.088830831	1.110364935	1.13189904	1.146602196	1.161305352	1.169282313	1.177259274	1.178701639	1.180144005	1.175322489	1.170500973	1.159756657	1.149012342	1.132747326	1.116482309	1.095150161	1.073818012	1.047914397	1.022010782	0.992064561	0.96211834	0.928683354	0.895248369	0.858896046	0.822543724	0.783856531	0.745169338
		y	0	0.148089012	0.296178024	0.445178939	0.594179854	0.744312855	0.894445857	1.045831825	1.197217793	1.34988255	1.502547307	1.656430776	1.810314245	1.965283284	2.120252324	2.276116073	2.431979823	2.588506497	2.745033171	2.90196729	3.058901408	3.215980569	3.37305973	3.530030144	3.687000558	3.843630713	4.000260869	4.156352848	4.312444827	4.467842972	4.623241117	4.777837888	4.932434659	5.086173685	5.23991271	5.392789145	5.545665581	5.697723986	5.849782391	6.001112419	6.152442447	6.303172662	6.453902878	6.604193076	6.754483273	6.904515647	7.054548022
		z	0	0.052379916	0.104759832	0.154486468	0.204213103	0.250409346	0.296605588	0.338513818	0.380422047	0.417401542	0.454381037	0.485907041	0.517433044	0.5430964	0.568759757	0.588266232	0.607772706	0.620941278	0.63410985	0.640869545	0.647629239	0.648014293	0.648399347	0.64254272	0.636686092	0.624811521	0.61293695	0.595349882	0.577762813	0.554840607	0.531918402	0.504100252	0.476282103	0.444059083	0.411836063	0.375741651	0.339647239	0.300248605	0.260849971	0.218740189	0.176630407	0.132421662	0.088212918	0.042530673	-0.003151572	-0.049673585	-0.096195598
		y	0	0.155577076	0.311154151	0.467067124	0.622980096	0.779248113	0.935516131	1.092113691	1.248711251	1.405573461	1.562435672	1.719465827	1.876495982	2.033574597	2.190653212	2.347647769	2.504642326	2.661417068	2.81819181	2.974617035	3.131042259	3.287002649	3.442963038	3.598364685	3.753766332	3.908542212	4.063318091	4.217431836	4.371545581	4.524993503	4.678441425	4.83125281	4.984064194	5.136299952	5.28853571	5.440285534	5.592035357	5.74341355	5.894791744	6.045931944	6.197072144	6.348121148	6.499170152	6.650281094	6.801392037	6.952717153	7.10404227
		z	0	0.021674513	0.043349026	0.062458085	0.081567144	0.097514484	0.113461823	0.125758783	0.138055742	0.14631758	0.154579418	0.158521682	0.162463946	0.161898565	0.161333185	0.156164036	0.150994887	0.141212699	0.131430511	0.117107099	0.102783687	0.084065569	0.065347451	0.042448999	0.019550546	-0.00725315	-0.034056845	-0.064437179	-0.094817512	-0.128399445	-0.161981378	-0.198350207	-0.234719037	-0.273426723	-0.312134408	-0.35270536	-0.393276311	-0.435212615	-0.477148919	-0.519935026	-0.562721133	-0.605828085	-0.648935037	-0.691824362	-0.734713687	-0.776841113	-0.818968539
		y	0	0.155522311	0.311044621	0.466268394	0.621492166	0.776397444	0.931302722	1.085876922	1.240451123	1.394690149	1.548929174	1.702838215	1.856747255	2.010341245	2.163935234	2.317238952	2.47054267	2.623590475	2.776638279	2.929473486	3.082308692	3.234982612	3.387656533	3.540227206	3.692797879	3.84532852	3.997859161	4.150416378	4.302973595	4.455625412	4.608277229	4.761090969	4.913904708	5.066944786	5.219984865	5.373310555	5.526636246	5.680299472	5.833962698	5.988005912	6.142049127	6.296503346	6.450957566	6.605840619	6.760723671	6.916038721	7.07135377
		z	0	-0.022064041	-0.044128082	-0.068202788	-0.092277494	-0.118322953	-0.144368411	-0.172311702	-0.200254994	-0.229992746	-0.259730499	-0.291131427	-0.322532356	-0.355439762	-0.388347168	-0.422581377	-0.456815586	-0.492176306	-0.527537026	-0.563805617	-0.600074209	-0.637015852	-0.673957495	-0.711323265	-0.748689035	-0.786217885	-0.823746734	-0.861167404	-0.898588074	-0.935620948	-0.972653822	-1.009012754	-1.045371687	-1.080765831	-1.116159975	-1.15029564	-1.184431304	-1.217013877	-1.249596449	-1.280332407	-1.311068364	-1.339667403	-1.368266442	-1.394443742	-1.420621041	-1.444099678	-1.467578315
		y	0	0.150940933	0.301881865	0.452418365	0.602954865	0.753192819	0.903430773	1.053478638	1.203526503	1.353492193	1.503457884	1.653446073	1.803434263	1.953544073	2.103653883	2.253976926	2.40429997	2.554918733	2.705537496	2.856524031	3.007510566	3.158925482	3.310340398	3.462232125	3.614123852	3.766528172	3.918932492	4.071872314	4.224812136	4.378297505	4.531782874	4.685811205	4.839839536	4.994396048	5.148952561	5.304010912	5.459069262	5.614592351	5.77011544	5.926056381	6.081997323	6.238300564	6.394603804	6.551206361	6.707808918	6.864641734	7.02147455
		z	0	-0.043483857	-0.086967714	-0.131831656	-0.176695597	-0.222549366	-0.268403135	-0.314875161	-0.361347188	-0.408083713	-0.454820238	-0.501484506	-0.548148775	-0.594420321	-0.640691867	-0.686265912	-0.731839957	-0.776426943	-0.821013928	-0.864339177	-0.907664426	-0.949467946	-0.991271466	-1.031307877	-1.071344287	-1.109382876	-1.147421464	-1.183246343	-1.219071222	-1.252481587	-1.285891951	-1.316702408	-1.347512865	-1.375553825	-1.403594784	-1.428712884	-1.453830984	-1.47588954	-1.497948096	-1.516827546	-1.535706996	-1.551305331	-1.566903667	-1.579136824	-1.591369982	-1.60017219	-1.608974398
	panel (b)	Deformed Beam Shape
		y	0	0.145590294	0.291180587	0.437679182	0.584177778	0.731548528	0.878919278	1.027125823	1.175332367	1.324338137	1.473343907	1.623112138	1.772880369	1.923374108	2.073867848	2.225049963	2.376232078	2.528065267	2.679898456	2.832345256	2.984792056	3.137814854	3.290837652	3.444398691	3.59795973	3.752021122	3.906082513	4.060606245	4.215129977	4.370077922	4.525025867	4.680359795	4.835693723	4.991375308	5.147056892	5.30304772	5.459038549	5.615300133	5.771561717	5.928055502	6.084549287	6.24123666	6.397924033	6.554766333	6.711608634	6.868567164	7.025525694
		z	0	0.05897014	0.11794028	0.174616312	0.231292344	0.285660284	0.340028225	0.392074658	0.444121092	0.493833178	0.543545264	0.590910736	0.638276208	0.683283379	0.728290551	0.770928317	0.813566083	0.853823924	0.894081764	0.931949746	0.969817728	1.005286508	1.040755288	1.073816115	1.106876942	1.137521658	1.168166374	1.196387418	1.224608463	1.250398872	1.276189282	1.299542693	1.322896105	1.343806756	1.364717406	1.383180138	1.401642869	1.417653125	1.433663381	1.447217212	1.460771042	1.471865103	1.482959164	1.491590718	1.500222273	1.50638919	1.512556107
		y	0	0.148333943	0.296667886	0.445718971	0.594770056	0.744482134	0.894194213	1.044514816	1.194835419	1.345715529	1.496595639	1.647989472	1.799383306	1.951248101	2.103112897	2.255408712	2.407704526	2.560394036	2.713083546	2.866131857	3.019180169	3.172554636	3.325929103	3.47959915	3.633269196	3.787206146	3.941143096	4.095320012	4.249496927	4.403888448	4.55827997	4.712862164	4.867444359	5.022194575	5.176944792	5.331841515	5.486738239	5.641760956	5.796783673	5.951912737	6.1070418	6.262258299	6.417474797	6.572760429	6.72804606	6.883383005	7.03871995
		z	0	0.046282426	0.092564851	0.136472068	0.180379284	0.221967949	0.263556614	0.302881906	0.342207198	0.379322662	0.416438127	0.451395534	0.486352941	0.519202161	0.552051381	0.582840269	0.613629157	0.642403449	0.671177742	0.697980965	0.724784189	0.749657577	0.774530965	0.797513384	0.820495802	0.841623683	0.862751564	0.882058847	0.901366131	0.918884211	0.936402292	0.952159975	0.967917658	0.981941117	0.995964575	1.008277316	1.020590058	1.031212892	1.041835727	1.050786741	1.059737756	1.067032294	1.074326831	1.07997747	1.085628109	1.08964465	1.093661192
		y	0	0.150606319	0.301212639	0.452396997	0.603581354	0.755255925	0.906930497	1.05901897	1.211107443	1.363543816	1.515980189	1.668707645	1.821435102	1.974404968	2.127374835	2.280545624	2.433716412	2.58705294	2.740389468	2.893862053	3.047334639	3.200918376	3.354502114	3.508176217	3.661850321	3.815597535	3.969344748	4.123150823	4.276956898	4.430810128	4.584663357	4.738554168	4.892444978	5.046365571	5.200286164	5.354230205	5.508174246	5.662136595	5.816098943	5.970075422	6.124051901	6.278039097	6.432026293	6.586021385	6.740016477	6.89401709	7.048017703
		z	0	0.03215531	0.06431062	0.093597147	0.122883673	0.14948849	0.176093308	0.200197761	0.224302214	0.24608138	0.267860546	0.28748279	0.307105034	0.324731642	0.342358251	0.358143131	0.373928011	0.388017449	0.402106887	0.414639348	0.42717181	0.438277785	0.449383759	0.459185636	0.468987512	0.477599478	0.486211443	0.493739408	0.501267373	0.50780891	0.514350447	0.519994745	0.525639043	0.530466871	0.535294699	0.53937838	0.543462062	0.546865455	0.550268848	0.553047327	0.555825807	0.558026256	0.560226705	0.561887506	0.563548307	0.564699334	0.565850361
		y	0	0.152573893	0.305147785	0.458017985	0.610888186	0.763971868	0.91705555	1.070287234	1.223518917	1.376847927	1.530176938	1.683565092	1.836953246	1.990372756	2.143792265	2.297223852	2.450655439	2.604086656	2.757517874	2.910941628	3.064365383	3.217778639	3.371191895	3.52459456	3.677997225	3.831391199	3.984785174	4.13817356	4.291561945	4.444948392	4.59833484	4.751723036	4.905111232	5.058504504	5.211897776	5.365298811	5.518699846	5.672110507	5.825521169	5.978942404	6.132363639	6.285795463	6.439227287	6.592668835	6.746110384	6.89956002	7.053009656
		z	0	0.016384009	0.032768019	0.046036447	0.059304875	0.069758812	0.08021275	0.088142439	0.096072129	0.101756274	0.10744042	0.111145669	0.114850918	0.116831492	0.118812066	0.1193095	0.119806934	0.119049902	0.118292871	0.116497077	0.114701284	0.112069399	0.109437515	0.106159145	0.102880775	0.099132452	0.095384129	0.09132931	0.087274492	0.083063572	0.078852652	0.074622969	0.070393285	0.066269129	0.062144972	0.058237589	0.054330206	0.050737801	0.047145396	0.043953129	0.040760861	0.03804084	0.035320818	0.033132091	0.030943365	0.029331915	0.027720465
		y	0	0.153657038	0.307314077	0.460929114	0.614544151	0.76807383	0.921603509	1.075023237	1.228442964	1.381743267	1.535043569	1.68822682	1.841410072	1.994487584	2.147565097	2.300554558	2.453544019	2.606467255	2.759390492	2.912271545	3.065152599	3.218016095	3.370879592	3.523749383	3.676619173	3.829517233	3.982415292	4.135360854	4.288306417	4.441315331	4.594324245	4.747408536	4.900492827	5.05366044	5.206828054	5.360082775	5.513337496	5.666679017	5.820020537	5.973444664	6.126868791	6.280367774	6.433866756	6.587429717	6.740992677	6.894606129	7.048219581
		z	0	-0.000397377	-0.000794753	-0.004227748	-0.007660742	-0.013747184	-0.019833626	-0.028207367	-0.036581109	-0.04689244	-0.057203771	-0.069119629	-0.081035488	-0.094239528	-0.107443567	-0.121636123	-0.135828679	-0.150726675	-0.16562467	-0.180961489	-0.196298307	-0.211823659	-0.22734901	-0.2428288	-0.25830859	-0.273524813	-0.288741035	-0.303491688	-0.318242342	-0.332341373	-0.346440404	-0.359717688	-0.372994972	-0.385296313	-0.397597654	-0.408784815	-0.419971976	-0.429922727	-0.439873478	-0.448481657	-0.457089837	-0.464265422	-0.471441008	-0.477110187	-0.482779365	-0.486884602	-0.490989839
		y	0	0.153396578	0.306793156	0.459814272	0.612835389	0.765510848	0.918186307	1.070560582	1.222934857	1.375062839	1.52719082	1.679134067	1.831077314	1.982900775	2.134724236	2.286493421	2.438262606	2.590041169	2.741819732	2.893667448	3.045515164	3.197486265	3.349457367	3.501599223	3.65374108	3.806093192	3.958445304	4.111038593	4.263631882	4.416488253	4.569344624	4.722476789	4.875608953	5.029020482	5.18243201	5.336117605	5.489803199	5.643749164	5.797695129	5.951880017	6.106064905	6.260460324	6.414855742	6.569427293	6.723998844	6.878707185	7.033415525
		z	0	-0.021120788	-0.042241575	-0.065931292	-0.089621008	-0.115446902	-0.141272797	-0.168822661	-0.196372525	-0.225254391	-0.254136256	-0.283977966	-0.313819675	-0.344268399	-0.374717122	-0.405438868	-0.436160613	-0.466839764	-0.497518915	-0.527857826	-0.558196737	-0.587915404	-0.617634072	-0.646469892	-0.675305711	-0.703013322	-0.730720933	-0.757072151	-0.783423369	-0.808207202	-0.832991035	-0.856013771	-0.879036507	-0.900121862	-0.921207218	-0.940196533	-0.959185849	-0.975938318	-0.992690788	-1.007083703	-1.021476617	-1.033405616	-1.045334615	-1.054713921	-1.064093227	-1.070855861	-1.077618495
		y	0	0.150835981	0.301671962	0.452026294	0.602380626	0.752373172	0.902365717	1.052120204	1.20187469	1.351514964	1.501155238	1.650802015	1.800448792	1.950216868	2.099984943	2.249980835	2.399976726	2.55029671	2.700616694	2.851345222	3.00207375	3.153282207	3.304490664	3.45623646	3.607982256	3.760308228	3.9126342	4.065568305	4.21850241	4.372057697	4.525612984	4.679787828	4.833962672	4.988741255	5.143519839	5.298872859	5.45422588	5.610111476	5.765997073	5.922361943	6.078726813	6.235507506	6.392288198	6.549412561	6.706536924	6.863925682	7.021314439
		z	0	-0.046006317	-0.092012633	-0.13958564	-0.187158648	-0.235871879	-0.284585111	-0.334032979	-0.383480847	-0.433277565	-0.483074283	-0.532852855	-0.582631426	-0.632042742	-0.681454058	-0.730166133	-0.778878208	-0.826575569	-0.874272931	-0.920656181	-0.967039431	-1.011824972	-1.056610513	-1.099530436	-1.142450359	-1.183252489	-1.224054618	-1.262502694	-1.300950769	-1.336824742	-1.372698716	-1.405795152	-1.438891589	-1.469024138	-1.499156687	-1.526156609	-1.55315653	-1.576873242	-1.600589954	-1.620891585	-1.641193216	-1.657967139	-1.674741063	-1.687894382	-1.701047702	-1.710507683	-1.719967665
Figure 8.	Pre-curved spinning beam test
	panel (a)
		Nonlinear Beam Shapes result (red curves)
			Undeformed	Y	0	0.016516344	0.033027304	0.049527498	0.066011547	0.082474077	0.098909723	0.115313126	0.13167894	0.148001829	0.164276472	0.180497565	0.19665982	0.212757967	0.22878676	0.244740974	0.260615407	0.276404884	0.29210426	0.307708416	0.323212265	0.338610754	0.353898863	0.369071609	0.384124045	0.399051265	0.413848402	0.428510634	0.44303318	0.457411306
				Z	0	-0.000149106	-0.000596377	-0.001341666	-0.002384731	-0.003725231	-0.005362729	-0.007296693	-0.00952649	-0.012051395	-0.014870584	-0.017983139	-0.021388044	-0.02508419	-0.029070373	-0.033345291	-0.037907553	-0.04275567	-0.047888063	-0.053303058	-0.05899889	-0.064973703	-0.071225548	-0.077752389	-0.084552096	-0.091622454	-0.098961158	-0.106565816	-0.114433948	-0.12256299
			0Hz	Y	0	0.016509775	0.03297696	0.049364789	0.065642308	0.081783784	0.097768121	0.113578293	0.129200818	0.14462526	0.159843775	0.174850697	0.189642164	0.204215783	0.218570327	0.232705478	0.246621585	0.260319464	0.273800217	0.287065073	0.300115255	0.312951861	0.325575758	0.3379875	0.350187244	0.362174695	0.373949041	0.385508912	0.39685234	0.407976724
				Z	0	-0.000430938	-0.001694281	-0.003745784	-0.006541646	-0.010039019	-0.014196404	-0.018973946	-0.024333646	-0.030239504	-0.036657599	-0.04355613	-0.050905414	-0.058677861	-0.066847925	-0.075392035	-0.084288524	-0.09351754	-0.103060961	-0.112902303	-0.123026623	-0.133420432	-0.144071604	-0.15496928	-0.166103787	-0.177466548	-0.189049998	-0.200847501	-0.212853268	-0.225062278
			1Hz	Y	0	0.016512863	0.033001074	0.049444125	0.065825389	0.082131475	0.098351658	0.114477382	0.130501823	0.146419516	0.162226034	0.177917715	0.193491438	0.208944426	0.224274093	0.239477911	0.25455331	0.269497594	0.28430788	0.298981058	0.313513759	0.327902346	0.342142915	0.356231311	0.370163158	0.383933897	0.397538847	0.410973268	0.424232445	0.43731178
				Z	0	-3.30E-04	-0.001293071	-0.002848008	-0.004957315	-0.007585876	-0.010701289	-0.014273852	-0.018276503	-0.022684731	-0.027476461	-0.032631932	-0.038133549	-0.043965747	-0.050114839	-0.056568863	-0.063317439	-0.070351616	-0.077663725	-0.085247231	-0.093096591	-0.101207109	-0.109574796	-0.118196229	-0.127068414	-0.136188651	-0.145554402	-0.155163161	-0.165012328	-0.175099095
			2Hz	Y	0	0.016515736	0.033023281	0.049516617	0.065991524	0.082445071	0.098875223	0.115280523	0.131659852	0.148012231	0.164336679	0.180632091	0.196897142	0.213130213	0.229329325	0.245492089	0.261615657	0.277696685	0.293731305	0.309715102	0.325643103	0.341509782	0.35730908	0.373034456	0.388678955	0.40423532	0.419696148	0.435054079	0.450302055	0.465433618
				Z	0	-0.000194656	-0.000752043	-0.001636028	-0.002815206	-0.004262576	-0.005955221	-0.007873996	-0.01000324	-0.012330494	-0.014846255	-0.01754373	-0.020418623	-0.02346892	-0.02669469	-0.030097893	-0.033682183	-0.03745271	-0.041415919	-0.04557933	-0.049951306	-0.054540804	-0.059357099	-0.064409487	-0.069706964	-0.075257876	-0.081069547	-0.087147892	-0.09349701	-0.100118767
			3Hz	Y	0	0.016516642	0.033030103	0.049538455	0.066040691	0.08253637	0.099025364	0.115507696	0.131983411	0.148452502	0.164914847	0.181370168	0.197817992	0.214257617	0.230688078	0.247108111	0.263516105	0.279910059	0.296287527	0.31264556	0.328980647	0.345288664	0.361564829	0.377803684	0.393999105	0.410144363	0.426232257	0.442255326	0.458206166	0.474077871
				Z	0	-0.000125018	-0.000474424	-0.00101458	-0.001717669	-0.002560995	-0.003526379	-0.004599636	-0.00577014	-0.007030451	-0.008376016	-0.009804916	-0.011317662	-0.012917026	-0.014607901	-0.016397174	-0.018293615	-0.020307753	-0.022451746	-0.024739225	-0.027185092	-0.029805281	-0.032616443	-0.035635567	-0.03887951	-0.042364437	-0.046105164	-0.050114405	-0.054401938	-0.058973686
			4Hz	Y	0	0.016516957	0.033032342	0.049545401	0.066055919	0.082563951	0.099069674	0.115573288	0.132074962	0.148574803	0.165072837	0.181568994	0.198063099	0.214554852	0.231043813	0.247529374	0.264010721	0.280486795	0.296956227	0.313417276	0.329867738	0.346304864	0.362725262	0.379124814	0.39549861	0.41184094	0.428145349	0.444404818	0.460612089	0.476760185
				Z	0	-9.07E-05	-0.00033784	-0.000709935	-0.001181928	-0.001734235	-0.002351814	-0.003023454	-0.003741198	-0.004499907	-0.005296932	-0.006131866	-0.007006387	-0.007924148	-0.00889073	-0.009913616	-0.011002199	-0.012167792	-0.013423628	-0.014784836	-0.016268366	-0.017892843	-0.019678319	-0.021645899	-0.023817215	-0.02621371	-0.028855726	-0.031761378	-0.03494521	-0.038416659
			6Hz	Y	0	0.016517199	0.033033807	0.049549668	0.066064844	0.082579468	0.09909368	0.115607594	0.132121296	0.148634838	0.165148245	0.181661513	0.198174608	0.214687469	0.231199998	0.247712052	0.264223426	0.280733828	0.297242846	0.313749894	0.33025414	0.346754408	0.363249056	0.379735824	0.396211668	0.412672608	0.429113631	0.445528721	0.461911118	0.478253904
				Z	0	-5.88E-05	-0.000212143	-0.000432212	-0.000698969	-0.000997969	-0.001318965	-0.00165487	-0.002001004	-0.002354573	-0.002714322	-0.003080329	-0.003453896	-0.003837549	-0.0042351	-0.004651783	-0.005094446	-0.005571779	-0.006094587	-0.006676054	-0.007331997	-0.008081044	-0.008944702	-0.009947227	-0.011115213	-0.012476815	-0.014060495	-0.015893203	-0.017997944	-0.020390728
			8Hz	Y	0	0.016517335	0.033034377	0.049551101	0.066067576	0.082583886	0.099100098	0.115616261	0.132132407	0.148648553	0.165164706	0.181680866	0.198197023	0.214713161	0.231229256	0.247745268	0.264261141	0.28077679	0.297292085	0.313806821	0.330320681	0.346833157	0.363343455	0.379850337	0.396351926	0.412845469	0.429327104	0.445791725	0.462233097	0.478644431
				Z	0	-4.35E-05	-0.000152286	-0.000302263	-0.000477531	-0.00066768	-0.000865958	-0.00106807	-0.001271386	-0.001474434	-0.001676591	-0.001877913	-0.002079065	-0.002281344	-0.002486775	-0.002698276	-0.002919907	-0.003157187	-0.003417501	-0.003710564	-0.004048946	-0.004448599	-0.004929332	-0.00551511	-0.00623404	-0.007117845	-0.008200576	-0.009516334	-0.011095784	-0.012961337
		Data points
			0Hz	Y	0	0.016509774	0.032976959	0.049364787	0.065642304	0.081783779	0.097768113	0.113578283	0.129200806	0.144625245	0.159843757	0.174850676	0.18964214	0.204215755	0.218570296	0.232705443	0.246621546	0.26031942	0.273800169	0.28706502	0.300115198	0.312951799	0.325575692	0.337987428	0.350187168	0.362174614	0.373948955	0.385508821	0.396852243	0.407976622
				Z	0	-0.000430947	-0.001694298	-0.00374581	-0.00654168	-0.010039061	-0.014196453	-0.018974003	-0.024333711	-0.030239576	-0.036657678	-0.043556216	-0.050905507	-0.058677961	-0.066848031	-0.075392148	-0.084288643	-0.093517665	-0.103061093	-0.11290244	-0.123026765	-0.133420581	-0.144071758	-0.15496944	-0.166103952	-0.177466719	-0.189050174	-0.200847681	-0.212853454	-0.225062468
			1Hz	Y	0	0.016512863	0.033001073	0.049444124	0.065825387	0.082131471	0.098351653	0.114477376	0.130501815	0.146419507	0.162226022	0.177917702	0.193491422	0.208944408	0.224274073	0.239477889	0.254553285	0.269497566	0.28430785	0.298981026	0.313513724	0.327902308	0.342142875	0.356231268	0.370163111	0.383933848	0.397538795	0.410973213	0.424232387	0.437311718
				Z	0	-0.000330298	-0.001293088	-0.002848033	-0.004957347	-0.007585915	-0.010701336	-0.014273905	-0.018276563	-0.022684797	-0.027476534	-0.03263201	-0.038133633	-0.043965837	-0.050114934	-0.056568963	-0.063317545	-0.070351727	-0.077663841	-0.085247352	-0.093096717	-0.10120724	-0.109574931	-0.118196369	-0.127068559	-0.136188801	-0.145554556	-0.155163319	-0.165012491	-0.175099262
			2Hz	Y	0	0.016515736	0.033023281	0.049516617	0.065991522	0.082445069	0.098875221	0.115280521	0.131659848	0.148012227	0.164336675	0.180632086	0.196897136	0.213130206	0.229329318	0.245492082	0.261615649	0.277696677	0.293731296	0.309715093	0.325643093	0.341509771	0.357309069	0.373034444	0.388678941	0.404235307	0.419696133	0.435054064	0.450302038	0.465433601
				Z	0	-0.000194664	-0.000752058	-0.00163605	-0.002815234	-0.00426261	-0.00595526	-0.007874041	-0.010003289	-0.012330548	-0.014846312	-0.017543791	-0.020418687	-0.023468987	-0.02669476	-0.030097966	-0.033682258	-0.037452788	-0.041415999	-0.045579412	-0.049951391	-0.054540891	-0.059357188	-0.064409579	-0.069707058	-0.075257971	-0.081069645	-0.087147992	-0.093497112	-0.100118871
			3Hz	Y	0	0.016516642	0.033030103	0.049538455	0.066040691	0.082536369	0.099025363	0.115507694	0.131983409	0.1484525	0.164914845	0.181370166	0.19781799	0.214257615	0.230688076	0.247108108	0.263516102	0.279910056	0.296287524	0.312645557	0.328980643	0.34528866	0.361564825	0.37780368	0.393999101	0.410144359	0.426232253	0.442255321	0.458206161	0.474077866
				Z	0	-0.000125026	-0.000474439	-0.001014601	-0.001717695	-0.002561025	-0.003526413	-0.004599674	-0.00577018	-0.007030494	-0.008376062	-0.009804964	-0.011317712	-0.012917077	-0.014607953	-0.016397228	-0.01829367	-0.020307809	-0.022451803	-0.024739283	-0.027185151	-0.02980534	-0.032616503	-0.035635628	-0.038879572	-0.0423645	-0.046105227	-0.050114469	-0.054402002	-0.058973752
			4Hz	Y	0	0.016516957	0.033032341	0.049545401	0.066055918	0.08256395	0.099069673	0.115573287	0.132074961	0.148574802	0.165072836	0.181568993	0.198063098	0.214554851	0.231043812	0.247529372	0.26401072	0.280486793	0.296956226	0.313417274	0.329867737	0.346304862	0.362725261	0.379124812	0.395498609	0.411840938	0.428145347	0.444404816	0.460612087	0.476760183
				Z	0	-9.07E-05	-0.000337854	-0.000709955	-0.001181952	-0.001734262	-0.002351845	-0.003023487	-0.003741232	-0.004499944	-0.00529697	-0.006131905	-0.007006427	-0.007924189	-0.008890771	-0.009913658	-0.011002242	-0.012167835	-0.013423671	-0.014784879	-0.01626841	-0.017892887	-0.019678364	-0.021645944	-0.02381726	-0.026213755	-0.028855772	-0.031761424	-0.034945256	-0.038416705
			6Hz	Y	0	0.016517199	0.033033807	0.049549668	0.066064843	0.082579468	0.09909368	0.115607594	0.132121296	0.148634838	0.165148245	0.181661512	0.198174608	0.214687469	0.231199998	0.247712052	0.264223425	0.280733828	0.297242846	0.313749894	0.330254139	0.346754408	0.363249056	0.379735824	0.396211668	0.412672608	0.429113631	0.445528721	0.461911118	0.478253903
				Z	0	-5.89E-05	-0.000212156	-0.000432229	-0.000698989	-0.000997991	-0.001318989	-0.001654896	-0.00200103	-0.0023546	-0.00271435	-0.003080357	-0.003453924	-0.003837577	-0.004235129	-0.004651812	-0.005094474	-0.005571808	-0.006094616	-0.006676084	-0.007332026	-0.008081073	-0.008944732	-0.009947256	-0.011115242	-0.012476844	-0.014060524	-0.015893232	-0.017997974	-0.020390757
			8Hz	Y	0	0.016517334	0.033034377	0.049551101	0.066067576	0.082583885	0.099100098	0.115616261	0.132132407	0.148648553	0.165164706	0.181680865	0.198197023	0.214713161	0.231229256	0.247745268	0.264261141	0.28077679	0.297292084	0.313806821	0.33032068	0.346833157	0.363343455	0.379850337	0.396351926	0.412845469	0.429327104	0.445791725	0.462233097	0.478644431
				Z	0	-4.35E-05	-0.000152298	-0.000302278	-0.000477549	-0.000667699	-0.000865978	-0.001068091	-0.001271407	-0.001474455	-0.001676613	-0.001877934	-0.002079086	-0.002281366	-0.002486797	-0.002698298	-0.002919928	-0.003157209	-0.003417523	-0.003710586	-0.004048967	-0.004448621	-0.004929353	-0.005515131	-0.006234062	-0.007117867	-0.008200597	-0.009516356	-0.011095805	-0.012961358
	panel (b)
		Current formulation
			time (s)	0	0.005	0.01	0.015	0.02	0.025	0.03	0.035	0.04	0.045	0.05	0.055	0.06	0.065	0.07	0.075	0.08	0.085	0.09	0.095	0.1	0.105	0.11	0.115	0.12	0.125	0.13	0.135	0.14	0.145	0.15	0.155	0.16	0.165	0.17	0.175	0.18	0.185	0.19	0.195	0.2	0.205	0.21	0.215	0.22	0.225
			Z	-0.195372902	-0.19563422	-0.19612163	-0.196817308	-0.197698719	-0.198739551	-0.19991065	-0.201180993	-0.202518651	-0.203891771	-0.205269535	-0.206623065	-0.207926229	-0.209156293	-0.210294371	-0.211325647	-0.212239337	-0.213028397	-0.213689004	-0.214219851	-0.214621325	-0.214894652	-0.215041082	-0.21506123	-0.21495466	-0.214719774	-0.214354068	-0.213854807	-0.213220041	-0.212449914	-0.211548113	-0.210523268	-0.209390061	-0.208169832	-0.206890586	-0.205586151	-0.20429468	-0.203056616	-0.201912344	-0.200899761	-0.200052189	-0.199396783	-0.198953423	-0.198734207	-0.198743457	-0.198978107
		Intrinsic beam formulation
			time (s)	0	0.005	0.01	0.015	0.02	0.025	0.03	0.035	0.04	0.045	0.05	0.055	0.06	0.065	0.07	0.075	0.08	0.085	0.09	0.095	0.1	0.105	0.11	0.115	0.12	0.125	0.13	0.135	0.14	0.145	0.15	0.155	0.16	0.165	0.17	0.175	0.18	0.185	0.19	0.195	0.2	0.205	0.21	0.215	0.22	0.225
			Z	-0.195357255	-0.195385342	-0.195651627	-0.196143838	-0.196844052	-0.197729632	-0.198774171	-0.199948461	-0.201221459	-0.202561269	-0.203936109	-0.205315269	-0.206669996	-0.207974284	-0.209205514	-0.210344893	-0.211377667	-0.212293079	-0.213084084	-0.213746826	-0.214279954	-0.214683797	-0.214959525	-0.215108338	-0.215130829	-0.215026547	-0.214793915	-0.214430475	-0.213933556	-0.213301275	-0.212533841	-0.211634971	-0.210613277	-0.209483364	-0.208266455	-0.206990349	-0.205688652	-0.204399305	-0.203162564	-0.202018668	-0.201005486	-0.200156413	-0.199498697	-0.199052349	-0.198829593	-0.198834851
		Tip displacement without harmonic root
			time (s)	0.0625	0.21875	0.375	0.53125	0.6875	0.84375	1	1.15625	1.3125	1.46875	1.625	1.78125	1.9375	2.09375	2.25	2.40625	2.5625	2.71875	2.875	3.03125	3.1875	3.34375	3.5	3.65625	3.8125	3.96875	4.125	4.28125	4.4375	4.59375	4.75	4.90625	5.0625	5.21875	5.375	5.53125	5.6875	5.84375	6	6.15625	6.3125	6.46875	6.625	6.78125	6.9375	7.09375
			Z	-0.205055945	-0.205043668	-0.205079664	-0.205074743	-0.205046758	-0.205062594	-0.205079277	-0.205059058	-0.205053495	-0.205072963	-0.205069351	-0.205054527	-0.205063915	-0.205096519	-0.203468981	-0.197036075	-0.187939322	-0.178522822	-0.166648348	-0.15265664	-0.13984313	-0.127060237	-0.113732063	-0.10261425	-0.091823409	-0.081813109	-0.073565762	-0.065243659	-0.058721544	-0.052078198	-0.046876707	-0.041574677	-0.037379556	-0.03322071	-0.029636594	-0.026513344	-0.023419827	-0.020822592	-0.018485506	-0.016203051	-0.01415776	-0.012372892	-0.010721988	-0.009154275	-0.007692523	-0.006354066
		1st linear mode
			time (s)	5.90625
	panel (c)
		Linear modal frequency
			frequency (Hz)	1.835055645	1.83505955	1.835242612	1.835426709	1.835383699	1.835369381	1.835697609	1.836381038	1.837214561	1.838033035	1.83879962	1.839538367	1.840274521	1.841039706	1.841876234	1.842811226	1.84384001	1.844936429	1.846076262	1.84724923	1.848458253	1.849714238	1.851033533	1.852434375	1.853931113	1.855531274	1.857236376	1.859045504	1.860958586	1.862978524	1.86511123	1.867364777	1.869747011	1.872263462	1.874916614	1.877706123	1.880630214	1.883687471	1.886877274	1.890200269	1.893657963	1.897251451	1.900981234	1.904847345	1.908849615	1.912988297
			omega (Hz)	0	0.015625	0.03125	0.046875	0.0625	0.078125	0.09375	0.109375	0.125	0.140625	0.15625	0.171875	0.1875	0.203125	0.21875	0.234375	0.25	0.265625	0.28125	0.296875	0.3125	0.328125	0.34375	0.359375	0.375	0.390625	0.40625	0.421875	0.4375	0.453125	0.46875	0.484375	0.5	0.515625	0.53125	0.546875	0.5625	0.578125	0.59375	0.609375	0.625	0.640625	0.65625	0.671875	0.6875	0.703125
	panel (d)
		psi time series
			time (s)	0	0.02	0.04	0.06	0.08	0.1	0.12	0.14	0.16	0.18	0.2	0.22	0.24	0.26	0.28	0.3	0.32	0.34	0.36	0.38	0.4	0.42	0.44	0.46	0.48	0.5	0.52	0.54	0.56	0.58	0.6	0.62	0.64	0.66	0.68	0.7	0.72	0.74	0.76	0.78	0.8	0.82	0.84	0.86	0.88	0.9
			psi tip (deg)	0	0	0	0	0	0	0	0	0	0	0	0	0	0	0	0	0	0	0	0	0	0	0	0	0	0	0	0	0	0	0	0	0	0	0	0	0	0	0	0	0	0	0	0	0	0
	panel (e)
		phi time series
			time (s)	0	0.02	0.04	0.06	0.08	0.1	0.12	0.14	0.16	0.18	0.2	0.22	0.24	0.26	0.28	0.3	0.32	0.34	0.36	0.38	0.4	0.42	0.44	0.46	0.48	0.5	0.52	0.54	0.56	0.58	0.6	0.62	0.64	0.66	0.68	0.7	0.72	0.74	0.76	0.78	0.8	0.82	0.84	0.86	0.88	0.9
			phi tip (deg)	0	0	0	0	0	0	0	0	0	0	0	0	0	0	0	0	0	0	0	0	0	0	0	0	0	0	0	0	0	0	0	0	0	0	0	0	0	0	0	0	0	0	0	0	0	0
	panel (f)
		-
Figure 9.	Nonlinear backbone result
	Main panel
		upper periodic branch
			frequency (Hz)	7.79165022	7.792235886	7.792821551	7.793407216	7.793992882	7.794578547	7.795164212	7.795749878	7.796335543	7.796921208	7.797506873	7.798092539	7.798678204	7.799263869	7.799849535	7.8004352	7.801020865	7.801606531	7.802191673	7.802776816	7.803361959	7.803947102	7.804532245	7.805116865	7.805701486	7.806286106	7.806870727	7.807455347	7.808039967	7.808624588	7.809209208	7.809793829	7.810378449	7.810963069	7.81154769	7.81213231	7.812716931	7.813301551	7.813886171	7.814470269	7.815054367	7.815638465	7.816222563	7.816806661	7.817390759	7.817974857
			gamma_tip[A] (m)	0.090067439	0.090050356	0.090039899	0.090032418	0.090021531	0.09000411	0.089983221	0.089965242	0.089953869	0.089946661	0.089937343	0.089921721	0.089901615	0.089883145	0.089870949	0.089863807	0.089855767	0.089841727	0.089822904	0.08980535	0.089794568	0.089790775	0.089788689	0.089782302	0.0897699	0.089756517	0.089748183	0.089746235	0.089746045	0.089741353	0.089730142	0.089716453	0.089706491	0.089702668	0.089701225	0.089695635	0.089682613	0.089665055	0.089649092	0.089639524	0.089635505	0.089630549	0.089620287	0.089606419	0.089594889	0.08959005
			phase (deg)	89.76589893	89.76589893	90.12280831	90.80239348	91.46003104	92.09707372	92.71472177	93.31403925	93.89600529	94.4615592	95.01160261	95.54697287	96.06843229	96.57668353	97.07238	97.55612817	98.02849572	98.49000107	98.94070088	99.38141604	99.81253674	100.2344621	100.6475948	101.0519556	101.4482491	101.8367681	102.2177927	102.5916117	102.9585184	103.3187873	103.6726487	104.0202875	104.3618674	104.6975604	105.0275589	105.3520625	105.6712494	105.9852645	106.2942384	106.5980415	106.8971047	107.19158	107.4815945	107.7672388	108.0485838	108.3257116
		lower periodic branch
			frequency (Hz)	6.999515351	7.001182456	7.002849561	7.004516667	7.006180702	7.007847807	7.009514912	7.011175877	7.012836842	7.014500877	7.016167982	7.017828947	7.019489912	7.021147807	7.022808772	7.024469737	7.026133772	7.027791667	7.029449561	7.031110526	7.032771491	7.034429386	7.036084211	7.037742105	7.03940307	7.041060965	7.04271886	7.044370614	7.046028509	7.047683333	7.049341228	7.050996053	7.052647807	7.054302632	7.055960526	7.057615351	7.059267105	7.060915789	7.062567544	7.064222368	7.065874123	7.067525877	7.069174561	7.070823246	7.072475	7.074126754
			gamma_tip[A] (m)	0.001306545	0.001341014	0.001390872	0.001365153	0.001317321	0.001301235	0.001356224	0.001390283	0.001366136	0.001307397	0.001312145	0.001361505	0.001399577	0.001358545	0.001311218	0.001314469	0.001374606	0.001401227	0.001359265	0.001306482	0.001321401	0.001382847	0.001404888	0.001353357	0.001306296	0.001329608	0.001391913	0.001406278	0.001349465	0.00130648	0.001334262	0.001400405	0.001406912	0.001345634	0.00130424	0.001342717	0.00140689	0.001406239	0.00134029	0.001306841	0.001349802	0.001415182	0.001406304	0.001338652	0.001307783	0.001358057
			phase (deg)	-0.009149675	-0.009149675	-0.009149675	-0.009149675	-0.009149675	-0.009149675	-0.009149675	-0.009149675	-0.009149675	-0.009149675	-0.009149675	-0.009149675	-0.009149675	-0.009149675	-0.009149675	-0.009149675	-0.009149675	-0.009149675	-0.009149675	-0.009149675	-0.009149675	-0.009149675	-0.009149675	-0.009149675	-0.009149675	-0.009149675	-0.009149675	-0.009149675	-0.009149675	-0.009149675	-0.009149675	-0.009149675	-0.009149675	-0.009149675	-0.009149675	-0.009149675	-0.009149675	-0.009149675	-0.009149675	-0.009149675	-0.009149675	-0.009149675	-0.009149675	-0.009149675	-0.009149675	-0.009149675
		backbone (red)
			frequency (Hz)	10.41437588	10.41435583	10.41422164	10.4140727	10.4140286	10.41401332	10.41396955	10.41381318	10.41368459	10.41366359	10.41366225	10.41358817	10.41340194	10.41329807	10.41327359	10.41325691	10.41319411	10.41316039	10.4132367	10.41326288	10.41326262	10.4132174	10.41319697	10.41325866	10.41326521	10.41326127	10.41324042	10.4132648	10.41331931	10.41331929	10.41329263	10.41324804	10.4132702	10.4133167	10.41332209	10.41328562	10.41322904	10.41327508	10.41330625	10.41331537	10.41327414	10.41320116	10.41326588	10.41328497	10.41330319	10.41326057
			gamma_tip[A] (m)	0.000230296	0.000230518	0.000230894	0.000231351	0.000231957	0.000232813	0.000233894	0.000235125	0.000236427	0.00023792	0.00023968	0.000241663	0.000243791	0.000245983	0.000248409	0.00025112	0.000253831	0.000256529	0.000259202	0.000262	0.000264856	0.00026771	0.000270548	0.000273408	0.000276373	0.000279381	0.000282385	0.000285372	0.000288431	0.000291571	0.000294739	0.000297903	0.000301044	0.00030431	0.00030764	0.000310978	0.000314307	0.000317609	0.000321054	0.000324563	0.000328077	0.000331578	0.000335052	0.000338682	0.00034238	0.000346081
		backbone (grey)
			frequency (Hz)	10.40849109	10.40850518	10.40849234	10.40848352	10.40849616	10.4084932	10.40847236	10.40847684	10.40849782	10.40849393	10.408483	10.40849559	10.40850245	10.40848464	10.40848228	10.40850498	10.40850888	10.40849475	10.40850059	10.40851059	10.40849347	10.40848032	10.40849759	10.40850653	10.40849008	10.40848665	10.40849687	10.40848342	10.40846294	10.40847395	10.40848977	10.40847816	10.40847033	10.40848337	10.40847991	10.40845899	10.40846478	10.40848767	10.40848524	10.40847533	10.40848775	10.40849258	10.40847224	10.40846885	10.40849148	10.40849502
			gamma_tip[A] (m)	0.000201984	0.000204181	0.000206394	0.000208626	0.000210881	0.000213153	0.000215441	0.000217751	0.000220083	0.000222431	0.000224798	0.000227188	0.000229598	0.000232023	0.00023448	0.000236973	0.000239495	0.000242049	0.000244642	0.000247269	0.000249925	0.000252617	0.000255349	0.000258114	0.000260912	0.00026375	0.000266627	0.000269527	0.000272451	0.000275405	0.000278384	0.000281383	0.00028441	0.000287467	0.000290546	0.000293646	0.000296778	0.000299938	0.000303118	0.000306325	0.000309571	0.000312856	0.000316178	0.000319548	0.000322967	0.000326427
		inset panel, point A
			fraction of total length	0	0.01	0.02	0.03	0.04	0.05	0.06	0.07	0.08	0.09	0.1	0.11	0.12	0.13	0.14	0.15	0.16	0.17	0.18	0.19	0.2	0.21	0.22	0.23	0.24	0.25	0.26	0.27	0.28	0.29	0.3	0.31	0.32	0.33	0.34	0.35	0.36	0.37	0.38	0.39	0.4	0.41	0.42	0.43	0.44	0.45
			gamma_tip[A] (m)	0	-0.000243138	-0.000486276	-0.001188091	-0.001889907	-0.003007535	-0.004125163	-0.005611007	-0.00709685	-0.008901103	-0.010705356	-0.012777967	-0.014850577	-0.017142635	-0.019434693	-0.02189926	-0.024363828	-0.026956302	-0.029548777	-0.032226881	-0.034904984	-0.037628489	-0.040351994	-0.043082301	-0.045812608	-0.048512268	-0.051211928	-0.053844204	-0.05647648	-0.059005019	-0.061533558	-0.063922229	-0.066310901	-0.068523843	-0.070736784	-0.072738668	-0.074740552	-0.076497071	-0.078253591	-0.079732135	-0.08121068	-0.082381158	-0.083551635	-0.08438737	-0.085223106	-0.085701742
			fraction of total length	0	0.01	0.02	0.03	0.04	0.05	0.06	0.07	0.08	0.09	0.1	0.11	0.12	0.13	0.14	0.15	0.16	0.17	0.18	0.19	0.2	0.21	0.22	0.23	0.24	0.25	0.26	0.27	0.28	0.29	0.3	0.31	0.32	0.33	0.34	0.35	0.36	0.37	0.38	0.39	0.4	0.41	0.42	0.43	0.44	0.45
			gamma_tip[A] (m)	0	-0.000197373	-0.000394746	-0.000968409	-0.001542072	-0.002464199	-0.003386327	-0.0046259	-0.005865472	-0.007389028	-0.008912584	-0.010684926	-0.012457268	-0.014442105	-0.016426942	-0.018587425	-0.020747907	-0.023047026	-0.025346144	-0.027746986	-0.030147827	-0.032613677	-0.035079527	-0.037573856	-0.040068184	-0.042554542	-0.0450409	-0.047482793	-0.049924686	-0.052285487	-0.054646287	-0.056889247	-0.059132206	-0.061220629	-0.063309053	-0.065206672	-0.067104292	-0.068775856	-0.070447419	-0.071859473	-0.073271527	-0.07439336	-0.075515192	-0.076319845	-0.077124499	-0.077589774
			fraction of total length	0	0.01	0.02	0.03	0.04	0.05	0.06	0.07	0.08	0.09	0.1	0.11	0.12	0.13	0.14	0.15	0.16	0.17	0.18	0.19	0.2	0.21	0.22	0.23	0.24	0.25	0.26	0.27	0.28	0.29	0.3	0.31	0.32	0.33	0.34	0.35	0.36	0.37	0.38	0.39	0.4	0.41	0.42	0.43	0.44	0.45
			gamma_tip[A] (m)	0	-0.000196085	-0.000392171	-0.000952931	-0.001513692	-0.002400046	-0.003286399	-0.004457851	-0.005629303	-0.007045244	-0.008461185	-0.010081779	-0.011702373	-0.013489092	-0.015275811	-0.017191695	-0.019107578	-0.021117289	-0.023127	-0.02519674	-0.027266481	-0.029363829	-0.031461178	-0.033554894	-0.03564861	-0.03770845	-0.03976829	-0.04176487	-0.04376145	-0.045666178	-0.047570905	-0.049356002	-0.051141098	-0.052779722	-0.054418346	-0.055884816	-0.057351285	-0.058621393	-0.0598915	-0.0609429	-0.0619943	-0.062806943	-0.063619587	-0.064176171	-0.064732755	-0.065019147
			fraction of total length	0	0.01	0.02	0.03	0.04	0.05	0.06	0.07	0.08	0.09	0.1	0.11	0.12	0.13	0.14	0.15	0.16	0.17	0.18	0.19	0.2	0.21	0.22	0.23	0.24	0.25	0.26	0.27	0.28	0.29	0.3	0.31	0.32	0.33	0.34	0.35	0.36	0.37	0.38	0.39	0.4	0.41	0.42	0.43	0.44	0.45
			gamma_tip[A] (m)	0	-0.000171358	-0.000342715	-0.000824425	-0.001306135	-0.002055923	-0.002805711	-0.003782751	-0.00475979	-0.005925032	-0.007090274	-0.008406651	-0.009723027	-0.011155564	-0.012588101	-0.014103945	-0.015619789	-0.017188185	-0.01875658	-0.020348811	-0.021941041	-0.023530354	-0.025119667	-0.026681202	-0.028242738	-0.029753467	-0.031264195	-0.032702872	-0.03414155	-0.035488689	-0.036835828	-0.038073686	-0.039311544	-0.040424122	-0.041536699	-0.042509739	-0.04348278	-0.044303769	-0.045124758	-0.045782921	-0.046441085	-0.046927367	-0.047413649	-0.047720689	-0.048027729	-0.04814982
			fraction of total length	0	0.01	0.02	0.03	0.04	0.05	0.06	0.07	0.08	0.09	0.1	0.11	0.12	0.13	0.14	0.15	0.16	0.17	0.18	0.19	0.2	0.21	0.22	0.23	0.24	0.25	0.26	0.27	0.28	0.29	0.3	0.31	0.32	0.33	0.34	0.35	0.36	0.37	0.38	0.39	0.4	0.41	0.42	0.43	0.44	0.45
			gamma_tip[A] (m)	0	-9.25E-05	-0.000185	-0.000442128	-0.000699255	-0.001095691	-0.001492126	-0.002004795	-0.002517465	-0.003125446	-0.003733427	-0.004417766	-0.005102105	-0.005845584	-0.006589064	-0.007375956	-0.008162849	-0.008978672	-0.009794496	-0.010625798	-0.011457099	-0.012291262	-0.013125424	-0.013950515	-0.014775606	-0.01558026	-0.016384914	-0.017158258	-0.017931601	-0.018663212	-0.019394823	-0.020074726	-0.020754628	-0.021373317	-0.021992006	-0.0225405	-0.023088994	-0.023558907	-0.024028819	-0.024412446	-0.024796073	-0.025086491	-0.025376908	-0.02556807	-0.025759232	-0.025846066
			fraction of total length	0	0.01	0.02	0.03	0.04	0.05	0.06	0.07	0.08	0.09	0.1	0.11	0.12	0.13	0.14	0.15	0.16	0.17	0.18	0.19	0.2	0.21	0.22	0.23	0.24	0.25	0.26	0.27	0.28	0.29	0.3	0.31	0.32	0.33	0.34	0.35	0.36	0.37	0.38	0.39	0.4	0.41	0.42	0.43	0.44	0.45
			gamma_tip[A] (m)	0	-2.80E-06	-5.59E-06	-1.28E-05	-1.99E-05	-3.00E-05	-4.00E-05	-5.15E-05	-6.30E-05	-7.46E-05	-8.62E-05	-9.67E-05	-0.000107279	-0.000115739	-0.000124199	-0.000129745	-0.00013529	-0.000137305	-0.000139321	-0.000137424	-0.000135528	-0.000129584	-0.00012364	-0.000113754	-0.000103867	-9.04E-05	-7.69E-05	-6.04E-05	-4.38E-05	-2.50E-05	-6.10E-06	1.42E-05	3.45E-05	5.52E-05	7.59E-05	9.60E-05	0.000116089	0.00013448	0.000152871	0.000168506	0.000184142	0.000196037	0.000207933	0.000215214	0.000222494	0.000224429
			fraction of total length	0	0.01	0.02	0.03	0.04	0.05	0.06	0.07	0.08	0.09	0.1	0.11	0.12	0.13	0.14	0.15	0.16	0.17	0.18	0.19	0.2	0.21	0.22	0.23	0.24	0.25	0.26	0.27	0.28	0.29	0.3	0.31	0.32	0.33	0.34	0.35	0.36	0.37	0.38	0.39	0.4	0.41	0.42	0.43	0.44	0.45
			gamma_tip[A] (m)	0	8.26E-05	0.000165233	0.000394917	0.000624601	0.000978625	0.00133265	0.001790249	0.002247848	0.00279024	0.003332631	0.003942899	0.004553167	0.005216066	0.005878965	0.006580683	0.007282401	0.008010311	0.008738221	0.009480647	0.010223072	0.010969077	0.011715082	0.012454293	0.013193504	0.013915977	0.01463845	0.015334577	0.016030705	0.016691166	0.017351626	0.017967372	0.018583119	0.019145403	0.019707688	0.020208121	0.020708553	0.021139182	0.02156981	0.021923222	0.022276633	0.02254607	0.022815506	0.02299498	0.023174454	0.023258867
			fraction of total length	0	0.01	0.02	0.03	0.04	0.05	0.06	0.07	0.08	0.09	0.1	0.11	0.12	0.13	0.14	0.15	0.16	0.17	0.18	0.19	0.2	0.21	0.22	0.23	0.24	0.25	0.26	0.27	0.28	0.29	0.3	0.31	0.32	0.33	0.34	0.35	0.36	0.37	0.38	0.39	0.4	0.41	0.42	0.43	0.44	0.45
			gamma_tip[A] (m)	0	0.000165973	0.000331946	0.000797784	0.001263622	0.001987893	0.002712165	0.003655228	0.004598291	0.005722426	0.006846561	0.008116047	0.009385533	0.010766678	0.012147824	0.013608959	0.015070094	0.016581533	0.018092971	0.019626959	0.021160947	0.022691605	0.024222262	0.025725531	0.0272288	0.0286824	0.030136001	0.031519406	0.03290281	0.034197227	0.035491643	0.036680011	0.037868378	0.038935366	0.040002354	0.040934363	0.041866372	0.042651528	0.043436683	0.044064818	0.044692954	0.045155584	0.045618214	0.045908495	0.046198775	0.046311446
			fraction of total length	0	0.01	0.02	0.03	0.04	0.05	0.06	0.07	0.08	0.09	0.1	0.11	0.12	0.13	0.14	0.15	0.16	0.17	0.18	0.19	0.2	0.21	0.22	0.23	0.24	0.25	0.26	0.27	0.28	0.29	0.3	0.31	0.32	0.33	0.34	0.35	0.36	0.37	0.38	0.39	0.4	0.41	0.42	0.43	0.44	0.45
			gamma_tip[A] (m)	0	0.000196322	0.000392644	0.000953061	0.001513478	0.002397596	0.003281713	0.00444791	0.005614107	0.007020888	0.008427669	0.010034569	0.011641469	0.013409582	0.015177696	0.017069919	0.018962142	0.020943203	0.022924265	0.02496062	0.026996975	0.029056621	0.031116267	0.033168536	0.035220806	0.037236171	0.039251536	0.041201465	0.043151394	0.045008274	0.046865155	0.048602306	0.050339457	0.051931227	0.053522998	0.054944963	0.056366929	0.057596165	0.058825401	0.05984082	0.060856239	0.061638971	0.062421703	0.062955486	0.063489269	0.063760816
			fraction of total length	0	0.01	0.02	0.03	0.04	0.05	0.06	0.07	0.08	0.09	0.1	0.11	0.12	0.13	0.14	0.15	0.16	0.17	0.18	0.19	0.2	0.21	0.22	0.23	0.24	0.25	0.26	0.27	0.28	0.29	0.3	0.31	0.32	0.33	0.34	0.35	0.36	0.37	0.38	0.39	0.4	0.41	0.42	0.43	0.44	0.45
			gamma_tip[A] (m)	0	0.00019703	0.000394061	0.000966066	0.001538072	0.002456586	0.003375101	0.004608664	0.005842227	0.007357091	0.008871955	0.010632768	0.012393582	0.014364002	0.016334422	0.018477629	0.020620836	0.02289992	0.025179003	0.027557198	0.029935392	0.032376181	0.034816969	0.037284061	0.039751153	0.042208393	0.044665632	0.047076881	0.04948813	0.051817195	0.054146259	0.056356918	0.058567577	0.060623767	0.062679957	0.064546144	0.066412332	0.068054089	0.069695846	0.07108061	0.072465374	0.073563345	0.074661315	0.075446418	0.07623152	0.076682345
			fraction of total length	0	0.01	0.02	0.03	0.04	0.05	0.06	0.07	0.08	0.09	0.1	0.11	0.12	0.13	0.14	0.15	0.16	0.17	0.18	0.19	0.2	0.21	0.22	0.23	0.24	0.25	0.26	0.27	0.28	0.29	0.3	0.31	0.32	0.33	0.34	0.35	0.36	0.37	0.38	0.39	0.4	0.41	0.42	0.43	0.44	0.45
			gamma_tip[A] (m)	0	0.000242544	0.000485087	0.001185284	0.001885481	0.003000768	0.004116055	0.005599172	0.007082288	0.00888374	0.010685191	0.012755181	0.01482517	0.017114974	0.019404778	0.021867577	0.024330376	0.02692163	0.029512883	0.032190326	0.034867768	0.037591154	0.04031454	0.043045225	0.045775909	0.048476383	0.051176856	0.053810306	0.056443757	0.058973747	0.061503738	0.063894048	0.066284358	0.06849903	0.070713703	0.072717317	0.07472093	0.076479087	0.078237243	0.079717251	0.081197259	0.082368958	0.083540658	0.084377325	0.085213991	0.085693243
		inset panel, point B
			fraction of total length	0	0.01	0.02	0.03	0.04	0.05	0.06	0.07	0.08	0.09	0.1	0.11	0.12	0.13	0.14	0.15	0.16	0.17	0.18	0.19	0.2	0.21	0.22	0.23	0.24	0.25	0.26	0.27	0.28	0.29	0.3	0.31	0.32	0.33	0.34	0.35	0.36	0.37	0.38	0.39	0.4	0.41	0.42	0.43	0.44	0.45
			gamma_tip[A] (m)	0	-0.00012443	-0.000248859	-0.00060505	-0.000961241	-0.001525499	-0.002089757	-0.002837693	-0.00358563	-0.004492531	-0.005399432	-0.006440557	-0.007481682	-0.00863249	-0.009783298	-0.011019624	-0.012255949	-0.013554128	-0.014852307	-0.01618927	-0.017526234	-0.018879581	-0.020232927	-0.021580981	-0.022929035	-0.02425091	-0.025572784	-0.026848446	-0.028124109	-0.029334466	-0.030544822	-0.031671815	-0.032798809	-0.033825534	-0.03485226	-0.035763098	-0.036673937	-0.037454694	-0.038235451	-0.038873504	-0.039511557	-0.03999599	-0.040480424	-0.040802157	-0.041123889	-0.041275772
			fraction of total length	0	0.01	0.02	0.03	0.04	0.05	0.06	0.07	0.08	0.09	0.1	0.11	0.12	0.13	0.14	0.15	0.16	0.17	0.18	0.19	0.2	0.21	0.22	0.23	0.24	0.25	0.26	0.27	0.28	0.29	0.3	0.31	0.32	0.33	0.34	0.35	0.36	0.37	0.38	0.39	0.4	0.41	0.42	0.43	0.44	0.45
			gamma_tip[A] (m)	0	-9.36E-05	-0.000187244	-0.00045967	-0.000732095	-0.001170725	-0.001609356	-0.002200418	-0.00279148	-0.003520393	-0.004249307	-0.005100931	-0.005952555	-0.006911352	-0.007870149	-0.008920275	-0.009970401	-0.01109576	-0.012221119	-0.013405382	-0.014589646	-0.015816265	-0.017042885	-0.018295098	-0.019547311	-0.020808151	-0.02206899	-0.02332131	-0.024573629	-0.025800141	-0.027026654	-0.028209997	-0.02939334	-0.030516161	-0.031638983	-0.032684061	-0.033729139	-0.034679529	-0.03562992	-0.036469134	-0.037308349	-0.038020563	-0.038732777	-0.039303063	-0.039873349	-0.04028792
			fraction of total length	0	0.01	0.02	0.03	0.04	0.05	0.06	0.07	0.08	0.09	0.1	0.11	0.12	0.13	0.14	0.15	0.16	0.17	0.18	0.19	0.2	0.21	0.22	0.23	0.24	0.25	0.26	0.27	0.28	0.29	0.3	0.31	0.32	0.33	0.34	0.35	0.36	0.37	0.38	0.39	0.4	0.41	0.42	0.43	0.44	0.45
			gamma_tip[A] (m)	0	-0.000129383	-0.000258766	-0.000625098	-0.00099143	-0.001565906	-0.002140382	-0.00289436	-0.003648337	-0.004553282	-0.005458226	-0.00648577	-0.007513315	-0.008635402	-0.009757488	-0.010946546	-0.012135604	-0.013364748	-0.014593892	-0.015837132	-0.017080372	-0.01831282	-0.019545267	-0.020743347	-0.021941427	-0.02308309	-0.024224754	-0.025289695	-0.026354636	-0.027324501	-0.028294366	-0.029152955	-0.030011545	-0.030744993	-0.031478442	-0.032075363	-0.032672284	-0.033123871	-0.033575458	-0.033875527	-0.034175596	-0.034320567	-0.034465538	-0.034454353	-0.034443169	-0.034277147
			fraction of total length	0	0.01	0.02	0.03	0.04	0.05	0.06	0.07	0.08	0.09	0.1	0.11	0.12	0.13	0.14	0.15	0.16	0.17	0.18	0.19	0.2	0.21	0.22	0.23	0.24	0.25	0.26	0.27	0.28	0.29	0.3	0.31	0.32	0.33	0.34	0.35	0.36	0.37	0.38	0.39	0.4	0.41	0.42	0.43	0.44	0.45
			gamma_tip[A] (m)	0	-7.97E-05	-0.000159433	-0.000388799	-0.000618165	-0.000983708	-0.001349252	-0.001837194	-0.002325136	-0.002921558	-0.00351798	-0.004208924	-0.004899868	-0.005671396	-0.006442923	-0.00728114	-0.008119357	-0.009010422	-0.009901487	-0.010831616	-0.011761744	-0.012717205	-0.013672665	-0.014639788	-0.015606911	-0.016572102	-0.017537292	-0.01848706	-0.019436827	-0.020357828	-0.021278828	-0.022157922	-0.023037016	-0.023861344	-0.024685673	-0.02544275	-0.026199827	-0.026877644	-0.02755546	-0.028142608	-0.028729755	-0.029215551	-0.029701347	-0.030075972	-0.030450597	-0.03070523
			fraction of total length	0	0.01	0.02	0.03	0.04	0.05	0.06	0.07	0.08	0.09	0.1	0.11	0.12	0.13	0.14	0.15	0.16	0.17	0.18	0.19	0.2	0.21	0.22	0.23	0.24	0.25	0.26	0.27	0.28	0.29	0.3	0.31	0.32	0.33	0.34	0.35	0.36	0.37	0.38	0.39	0.4	0.41	0.42	0.43	0.44	0.45
			gamma_tip[A] (m)	0	-8.29E-05	-0.000165851	-0.000401408	-0.000636965	-0.001007526	-0.001378087	-0.001866179	-0.002354271	-0.00294272	-0.003531169	-0.004203201	-0.004875233	-0.00561455	-0.006353866	-0.007144693	-0.007935519	-0.008762644	-0.009589768	-0.010438564	-0.011287359	-0.012143808	-0.013000256	-0.013850965	-0.014701674	-0.0155339	-0.016366125	-0.017167794	-0.017969462	-0.0187292	-0.019488938	-0.020196104	-0.02090327	-0.021547993	-0.022192716	-0.022765934	-0.023339152	-0.023832656	-0.02432616	-0.024732634	-0.025139108	-0.025452171	-0.025765234	-0.025979476	-0.026193717	-0.026304724
			fraction of total length	0	0.01	0.02	0.03	0.04	0.05	0.06	0.07	0.08	0.09	0.1	0.11	0.12	0.13	0.14	0.15	0.16	0.17	0.18	0.19	0.2	0.21	0.22	0.23	0.24	0.25	0.26	0.27	0.28	0.29	0.3	0.31	0.32	0.33	0.34	0.35	0.36	0.37	0.38	0.39	0.4	0.41	0.42	0.43	0.44	0.45
			gamma_tip[A] (m)	0	-8.28E-05	-0.000165683	-0.000397264	-0.000628845	-0.000987283	-0.001345721	-0.00180985	-0.002273978	-0.002823285	-0.003372591	-0.003987242	-0.004601892	-0.005262801	-0.00592371	-0.006612654	-0.007301599	-0.008001343	-0.008701088	-0.009395522	-0.010089956	-0.010764224	-0.011438493	-0.012079123	-0.012719754	-0.013314765	-0.013909777	-0.014448767	-0.014987757	-0.015461968	-0.01593618	-0.016338537	-0.016740893	-0.017066005	-0.017391117	-0.017635254	-0.017879391	-0.018040423	-0.018201456	-0.018278769	-0.018356081	-0.018350454	-0.018344827	-0.0182583	-0.018171773	-0.018007486
			fraction of total length	0	0.01	0.02	0.03	0.04	0.05	0.06	0.07	0.08	0.09	0.1	0.11	0.12	0.13	0.14	0.15	0.16	0.17	0.18	0.19	0.2	0.21	0.22	0.23	0.24	0.25	0.26	0.27	0.28	0.29	0.3	0.31	0.32	0.33	0.34	0.35	0.36	0.37	0.38	0.39	0.4	0.41	0.42	0.43	0.44	0.45
			gamma_tip[A] (m)	0	-6.12E-05	-0.000122449	-0.000294468	-0.000466487	-0.000734203	-0.001001919	-0.001350806	-0.001699694	-0.002115838	-0.002531981	-0.0030021	-0.003472218	-0.003983677	-0.004495135	-0.005035954	-0.005576773	-0.006135634	-0.006694496	-0.007260745	-0.007826994	-0.008390644	-0.008954294	-0.009506031	-0.010057768	-0.010588956	-0.011120145	-0.011622833	-0.012125522	-0.012592452	-0.013059382	-0.013483996	-0.013908609	-0.014285056	-0.014661502	-0.014984644	-0.015307786	-0.015573204	-0.015838621	-0.016042612	-0.016246603	-0.016386179	-0.016525755	-0.016598636	-0.016671517	-0.016676116
			fraction of total length	0	0.01	0.02	0.03	0.04	0.05	0.06	0.07	0.08	0.09	0.1	0.11	0.12	0.13	0.14	0.15	0.16	0.17	0.18	0.19	0.2	0.21	0.22	0.23	0.24	0.25	0.26	0.27	0.28	0.29	0.3	0.31	0.32	0.33	0.34	0.35	0.36	0.37	0.38	0.39	0.4	0.41	0.42	0.43	0.44	0.45
			gamma_tip[A] (m)	0	-6.00E-05	-0.00011997	-0.00028593	-0.00045189	-0.000706086	-0.000960282	-0.0012858	-0.001611318	-0.00199189	-0.002372462	-0.002792399	-0.003212336	-0.003656556	-0.004100776	-0.004554891	-0.005009006	-0.005459448	-0.00590989	-0.006344058	-0.006778227	-0.007184645	-0.007591063	-0.007959529	-0.008327994	-0.008649712	-0.00897143	-0.009239128	-0.009506826	-0.009714834	-0.009922843	-0.010067146	-0.010211449	-0.010289696	-0.010367943	-0.010379422	-0.010390901	-0.010336475	-0.010282049	-0.010164059	-0.01004607	-0.009868205	-0.00969034	-0.00945748	-0.00922462	-0.008942661
			fraction of total length	0	0.01	0.02	0.03	0.04	0.05	0.06	0.07	0.08	0.09	0.1	0.11	0.12	0.13	0.14	0.15	0.16	0.17	0.18	0.19	0.2	0.21	0.22	0.23	0.24	0.25	0.26	0.27	0.28	0.29	0.3	0.31	0.32	0.33	0.34	0.35	0.36	0.37	0.38	0.39	0.4	0.41	0.42	0.43	0.44	0.45
			gamma_tip[A] (m)	0	-9.02E-06	-1.80E-05	-4.45E-05	-7.09E-05	-0.000114012	-0.000157114	-0.000216177	-0.00027524	-0.000349597	-0.000423954	-0.00051295	-0.000601947	-0.000704921	-0.000807895	-0.000924154	-0.001040413	-0.001169207	-0.001298001	-0.001438496	-0.001578991	-0.001730239	-0.001881486	-0.002042393	-0.0022033	-0.002372601	-0.002541903	-0.002718135	-0.002894367	-0.003075843	-0.003257319	-0.003442112	-0.003626905	-0.003812837	-0.003998769	-0.004183403	-0.004368037	-0.004548683	-0.004729329	-0.004903054	-0.005076779	-0.005240427	-0.005404076	-0.005554299	-0.005704522	-0.005837816
			fraction of total length	0	0.01	0.02	0.03	0.04	0.05	0.06	0.07	0.08	0.09	0.1	0.11	0.12	0.13	0.14	0.15	0.16	0.17	0.18	0.19	0.2	0.21	0.22	0.23	0.24	0.25	0.26	0.27	0.28	0.29	0.3	0.31	0.32	0.33	0.34	0.35	0.36	0.37	0.38	0.39	0.4	0.41	0.42	0.43	0.44	0.45
			gamma_tip[A] (m)	0	3.48E-06	6.96E-06	1.82E-05	2.94E-05	4.93E-05	6.93E-05	9.89E-05	0.000128574	0.000168803	0.000209032	0.000260692	0.000312352	0.000376198	0.000440045	0.000516723	0.000593401	0.000683413	0.000773425	0.000877094	0.000980764	0.001098196	0.001215628	0.001346674	0.00147772	0.001621936	0.001766153	0.00192277	0.002079388	0.002247282	0.002415177	0.002592846	0.002770515	0.002956067	0.003141618	0.003332766	0.003523913	0.003717981	0.003912049	0.004105989	0.004299929	0.004490351	0.004680772	0.004863978	0.005047184	0.005219221
			fraction of total length	0	0.01	0.02	0.03	0.04	0.05	0.06	0.07	0.08	0.09	0.1	0.11	0.12	0.13	0.14	0.15	0.16	0.17	0.18	0.19	0.2	0.21	0.22	0.23	0.24	0.25	0.26	0.27	0.28	0.29	0.3	0.31	0.32	0.33	0.34	0.35	0.36	0.37	0.38	0.39	0.4	0.41	0.42	0.43	0.44	0.45
			gamma_tip[A] (m)	0	5.63E-05	0.000112531	0.00026796	0.000423389	0.000661048	0.000898708	0.001202467	0.001506227	0.00186059	0.002214953	0.002604992	0.002995032	0.00340642	0.003817808	0.004236894	0.00465598	0.005069911	0.005483843	0.005880709	0.006277574	0.006646549	0.007015523	0.007347012	0.007678501	0.00796427	0.008250038	0.008483315	0.008716593	0.008892154	0.009067716	0.009181927	0.009296138	0.009346966	0.009397793	0.009384781	0.009371769	0.009295976	0.009220184	0.00908409	0.008947997	0.008755382	0.008562766	0.008318553	0.00807434	0.007784433
			fraction of total length	0	0.01	0.02	0.03	0.04	0.05	0.06	0.07	0.08	0.09	0.1	0.11	0.12	0.13	0.14	0.15	0.16	0.17	0.18	0.19	0.2	0.21	0.22	0.23	0.24	0.25	0.26	0.27	0.28	0.29	0.3	0.31	0.32	0.33	0.34	0.35	0.36	0.37	0.38	0.39	0.4	0.41	0.42	0.43	0.44	0.45
			gamma_tip[A] (m)	0	5.52E-05	0.000110358	0.000265455	0.000420552	0.000662071	0.000903591	0.001218571	0.001533552	0.001909593	0.002285635	0.002710913	0.00313619	0.003599458	0.004062726	0.004553324	0.005043921	0.00555177	0.00605962	0.006575223	0.007090827	0.007605268	0.008119709	0.008624647	0.009129584	0.009617254	0.010104924	0.010568138	0.011031352	0.011463499	0.011895646	0.012290693	0.01268574	0.013038234	0.013390728	0.013695799	0.01400087	0.01425423	0.014507591	0.01470554	0.014903489	0.015042906	0.015182323	0.01526067	0.015339017	0.01535433
			fraction of total length	0	0.01	0.02	0.03	0.04	0.05	0.06	0.07	0.08	0.09	0.1	0.11	0.12	0.13	0.14	0.15	0.16	0.17	0.18	0.19	0.2	0.21	0.22	0.23	0.24	0.25	0.26	0.27	0.28	0.29	0.3	0.31	0.32	0.33	0.34	0.35	0.36	0.37	0.38	0.39	0.4	0.41	0.42	0.43	0.44	0.45
			gamma_tip[A] (m)	0	8.11E-05	0.000162288	0.000388903	0.000615518	0.000965962	0.001316406	0.001769786	0.002223166	0.002759241	0.003295316	0.003894495	0.004493673	0.005137073	0.005780474	0.006450031	0.007119588	0.007798186	0.008476783	0.009148396	0.009820009	0.010469846	0.011119684	0.011734327	0.012348971	0.012916496	0.01348402	0.013994096	0.014504172	0.01494814	0.015392107	0.015763024	0.016133941	0.016426592	0.016719243	0.016930122	0.017141	0.017268249	0.017395498	0.017438822	0.017482146	0.017442692	0.017403237	0.01728345	0.017163662	0.016967122
			fraction of total length	0	0.01	0.02	0.03	0.04	0.05	0.06	0.07	0.08	0.09	0.1	0.11	0.12	0.13	0.14	0.15	0.16	0.17	0.18	0.19	0.2	0.21	0.22	0.23	0.24	0.25	0.26	0.27	0.28	0.29	0.3	0.31	0.32	0.33	0.34	0.35	0.36	0.37	0.38	0.39	0.4	0.41	0.42	0.43	0.44	0.45
			gamma_tip[A] (m)	0	8.44E-05	0.000168745	0.000407855	0.000646965	0.00102221	0.001397454	0.001890455	0.002383455	0.002976188	0.00356892	0.004243813	0.004918707	0.005658722	0.006398738	0.007187428	0.007976118	0.008797673	0.009619227	0.010458512	0.011297797	0.012140388	0.012982978	0.013815189	0.0146474	0.015456315	0.01626523	0.017038735	0.01781224	0.018539053	0.019265866	0.019935575	0.020605284	0.021208378	0.021811472	0.02233938	0.022867287	0.023312406	0.023757525	0.024113251	0.024468977	0.02472973	0.024990483	0.025151718	0.025312954	0.025371174
			fraction of total length	0	0.01	0.02	0.03	0.04	0.05	0.06	0.07	0.08	0.09	0.1	0.11	0.12	0.13	0.14	0.15	0.16	0.17	0.18	0.19	0.2	0.21	0.22	0.23	0.24	0.25	0.26	0.27	0.28	0.29	0.3	0.31	0.32	0.33	0.34	0.35	0.36	0.37	0.38	0.39	0.4	0.41	0.42	0.43	0.44	0.45
			gamma_tip[A] (m)	0	7.74E-05	0.000154825	0.000378249	0.000601672	0.000958881	0.001316089	0.001794486	0.002272884	0.002859662	0.00344644	0.004128665	0.00481089	0.00557555	0.00634021	0.00717423	0.00800825	0.008898491	0.009788732	0.010721986	0.01165524	0.012618225	0.013581209	0.014560572	0.015539934	0.016522263	0.017504593	0.01847645	0.019448307	0.02039627	0.021344233	0.022254959	0.023165685	0.02402599	0.024886296	0.025683257	0.026480218	0.027201285	0.027922351	0.028555479	0.029188608	0.029722401	0.030256194	0.030680055	0.031103916	0.031408202
			fraction of total length	0	0.01	0.02	0.03	0.04	0.05	0.06	0.07	0.08	0.09	0.1	0.11	0.12	0.13	0.14	0.15	0.16	0.17	0.18	0.19	0.2	0.21	0.22	0.23	0.24	0.25	0.26	0.27	0.28	0.29	0.3	0.31	0.32	0.33	0.34	0.35	0.36	0.37	0.38	0.39	0.4	0.41	0.42	0.43	0.44	0.45
			gamma_tip[A] (m)	0	0.000127641	0.000255283	0.000616444	0.000977605	0.001543606	0.002109606	0.002851981	0.003594356	0.004484783	0.00537521	0.006385559	0.007395908	0.008498371	0.009600834	0.010768093	0.011935353	0.01314078	0.014346207	0.015564062	0.016781918	0.017987564	0.01919321	0.020363321	0.021533432	0.022646208	0.023758985	0.024794372	0.025829758	0.026769655	0.027709552	0.028538017	0.029366482	0.030069906	0.03077333	0.031340583	0.031907837	0.032330365	0.032752893	0.033024757	0.03329662	0.033414472	0.033532324	0.033495323	0.033458322	0.033267986
			fraction of total length	0	0.01	0.02	0.03	0.04	0.05	0.06	0.07	0.08	0.09	0.1	0.11	0.12	0.13	0.14	0.15	0.16	0.17	0.18	0.19	0.2	0.21	0.22	0.23	0.24	0.25	0.26	0.27	0.28	0.29	0.3	0.31	0.32	0.33	0.34	0.35	0.36	0.37	0.38	0.39	0.4	0.41	0.42	0.43	0.44	0.45
			gamma_tip[A] (m)	0	7.96E-05	0.000159103	0.000392883	0.000626664	0.001006395	0.001386125	0.001902031	0.002417937	0.003059258	0.003700579	0.004455893	0.005211206	0.0060686	0.006925993	0.007873139	0.008820284	0.009844449	0.010868613	0.011956626	0.013044639	0.01418285	0.015321061	0.016495295	0.01766953	0.018865055	0.02006058	0.021262094	0.022463609	0.023655254	0.0248469	0.026012307	0.027177714	0.028300076	0.029422438	0.030484625	0.031546811	0.032531516	0.033516221	0.03440615	0.035296079	0.036074173	0.036852267	0.037501964	0.038151661	0.038657183
			fraction of total length	0	0.01	0.02	0.03	0.04	0.05	0.06	0.07	0.08	0.09	0.1	0.11	0.12	0.13	0.14	0.15	0.16	0.17	0.18	0.19	0.2	0.21	0.22	0.23	0.24	0.25	0.26	0.27	0.28	0.29	0.3	0.31	0.32	0.33	0.34	0.35	0.36	0.37	0.38	0.39	0.4	0.41	0.42	0.43	0.44	0.45
			gamma_tip[A] (m)	0	0.00012685	0.0002537	0.000616374	0.000979048	0.001552859	0.00212667	0.002886278	0.003645887	0.004565665	0.005485443	0.006539768	0.007594093	0.008757586	0.009921078	0.011168779	0.012416481	0.013723989	0.015031497	0.01637507	0.017718642	0.019075274	0.020431906	0.021779402	0.023126898	0.024443943	0.025760987	0.027027221	0.028293456	0.029489573	0.03068569	0.031793544	0.032901397	0.033904126	0.034906854	0.035789019	0.036671183	0.037418913	0.038166643	0.038767775	0.039368908	0.03981312	0.040257332	0.040536251	0.040815169	0.040922452
		inset panel, point C
			fraction of total length	0	0.01	0.02	0.03	0.04	0.05	0.06	0.07	0.08	0.09	0.1	0.11	0.12	0.13	0.14	0.15	0.16	0.17	0.18	0.19	0.2	0.21	0.22	0.23	0.24	0.25	0.26	0.27	0.28	0.29	0.3	0.31	0.32	0.33	0.34	0.35	0.36	0.37	0.38	0.39	0.4	0.41	0.42	0.43	0.44	0.45
			gamma_tip[A] (m)	0	7.05E-05	0.000141011	0.000342736	0.00054446	0.000864156	0.001183852	0.001608137	0.002032423	0.002547871	0.003063319	0.003656532	0.004249745	0.004907416	0.005565087	0.00627405	0.006983013	0.007730292	0.008477572	0.009250425	0.010023277	0.010809234	0.011595191	0.012382099	0.013169008	0.013945079	0.01472115	0.015475005	0.016228859	0.016949579	0.017670298	0.018347483	0.019024668	0.019648493	0.020272318	0.020833597	0.021394875	0.02188512	0.022375364	0.02278685	0.023198336	0.023524162	0.023849988	0.024084129	0.024318271	0.024455634
			fraction of total length	0	0.01	0.02	0.03	0.04	0.05	0.06	0.07	0.08	0.09	0.1	0.11	0.12	0.13	0.14	0.15	0.16	0.17	0.18	0.19	0.2	0.21	0.22	0.23	0.24	0.25	0.26	0.27	0.28	0.29	0.3	0.31	0.32	0.33	0.34	0.35	0.36	0.37	0.38	0.39	0.4	0.41	0.42	0.43	0.44	0.45
			gamma_tip[A] (m)	0	8.49E-05	0.000169836	0.000412984	0.000656131	0.001041692	0.001427254	0.001939123	0.002450993	0.003072891	0.00369479	0.004410374	0.005125958	0.005918915	0.006711872	0.007566008	0.008420143	0.009319462	0.01021878	0.011147558	0.012076335	0.013019191	0.013962046	0.014904012	0.015845977	0.016772566	0.017699155	0.018596435	0.019493715	0.020348385	0.021203054	0.022002519	0.022801984	0.02353444	0.024266896	0.024921413	0.02557593	0.026142533	0.026709136	0.027178887	0.027648638	0.028013708	0.028378779	0.028632516	0.028886253	0.029023232
			fraction of total length	0	0.01	0.02	0.03	0.04	0.05	0.06	0.07	0.08	0.09	0.1	0.11	0.12	0.13	0.14	0.15	0.16	0.17	0.18	0.19	0.2	0.21	0.22	0.23	0.24	0.25	0.26	0.27	0.28	0.29	0.3	0.31	0.32	0.33	0.34	0.35	0.36	0.37	0.38	0.39	0.4	0.41	0.42	0.43	0.44	0.45
			gamma_tip[A] (m)	0	-1.89E-05	-3.77E-05	-9.17E-05	-0.00014558	-0.000230949	-0.000316317	-0.000429587	-0.000542857	-0.000680537	-0.000818216	-0.000976882	-0.001135548	-0.001311847	-0.001488146	-0.001678795	-0.001869443	-0.002071221	-0.002273	-0.00248275	-0.002692501	-0.002907123	-0.003121744	-0.003338187	-0.00355463	-0.003769898	-0.003985166	-0.004196315	-0.004407463	-0.004611605	-0.004815746	-0.005010057	-0.005204367	-0.005386094	-0.005567822	-0.005734299	-0.005900777	-0.006049437	-0.006198097	-0.006326488	-0.00645488	-0.006560685	-0.006666491	-0.006747548	-0.006828605	-0.006882925
			fraction of total length	0	0.01	0.02	0.03	0.04	0.05	0.06	0.07	0.08	0.09	0.1	0.11	0.12	0.13	0.14	0.15	0.16	0.17	0.18	0.19	0.2	0.21	0.22	0.23	0.24	0.25	0.26	0.27	0.28	0.29	0.3	0.31	0.32	0.33	0.34	0.35	0.36	0.37	0.38	0.39	0.4	0.41	0.42	0.43	0.44	0.45
			gamma_tip[A] (m)	0	-9.52E-05	-0.000190318	-0.000462933	-0.000735549	-0.001167989	-0.00160043	-0.002174618	-0.002748805	-0.003446363	-0.00414392	-0.00494631	-0.0057487	-0.006637359	-0.007526018	-0.008482474	-0.009438931	-0.010444917	-0.011450903	-0.012488455	-0.013526008	-0.014577563	-0.015629118	-0.016677601	-0.017726085	-0.018755003	-0.019783921	-0.02077745	-0.021770979	-0.02271406	-0.02365714	-0.024535573	-0.025414007	-0.026214556	-0.027015104	-0.027725593	-0.028436082	-0.029045497	-0.029654912	-0.030153494	-0.030652077	-0.031031409	-0.03141074	-0.031663815	-0.031916889	-0.032038163
			fraction of total length	0	0.01	0.02	0.03	0.04	0.05	0.06	0.07	0.08	0.09	0.1	0.11	0.12	0.13	0.14	0.15	0.16	0.17	0.18	0.19	0.2	0.21	0.22	0.23	0.24	0.25	0.26	0.27	0.28	0.29	0.3	0.31	0.32	0.33	0.34	0.35	0.36	0.37	0.38	0.39	0.4	0.41	0.42	0.43	0.44	0.45
			gamma_tip[A] (m)	0	-7.82E-05	-0.000156356	-0.000380116	-0.000603875	-0.000958585	-0.001313295	-0.001784112	-0.002254928	-0.002826899	-0.00339887	-0.004057025	-0.004715181	-0.005444611	-0.006174042	-0.006959968	-0.007745895	-0.008573733	-0.00940157	-0.010256986	-0.011112403	-0.011981374	-0.012850346	-0.013719216	-0.014588086	-0.015443622	-0.016299158	-0.017128614	-0.01795807	-0.018749247	-0.019540425	-0.020281744	-0.021023063	-0.021703632	-0.022384201	-0.022993889	-0.023603577	-0.024133088	-0.0246626	-0.025103545	-0.025544489	-0.025889453	-0.026234416	-0.026477017	-0.026719618	-0.026854564
			fraction of total length	0	0.01	0.02	0.03	0.04	0.05	0.06	0.07	0.08	0.09	0.1	0.11	0.12	0.13	0.14	0.15	0.16	0.17	0.18	0.19	0.2	0.21	0.22	0.23	0.24	0.25	0.26	0.27	0.28	0.29	0.3	0.31	0.32	0.33	0.34	0.35	0.36	0.37	0.38	0.39	0.4	0.41	0.42	0.43	0.44	0.45
			gamma_tip[A] (m)	0	-6.16E-05	-0.000123201	-0.000299379	-0.000475556	-0.000754694	-0.001033831	-0.001404248	-0.001774665	-0.002224695	-0.002674725	-0.003192768	-0.003710811	-0.004285381	-0.004859952	-0.005479712	-0.006099473	-0.006753267	-0.007407062	-0.008083942	-0.008760822	-0.009450078	-0.010139333	-0.010830519	-0.011521704	-0.012204672	-0.012887639	-0.013552574	-0.014217509	-0.014854968	-0.015492426	-0.016093378	-0.016694331	-0.017250206	-0.017806082	-0.01830882	-0.018811559	-0.019253659	-0.01969576	-0.020070334	-0.020444909	-0.020745733	-0.021046557	-0.02126812	-0.021489683	-0.021627233
			fraction of total length	0	0.01	0.02	0.03	0.04	0.05	0.06	0.07	0.08	0.09	0.1	0.11	0.12	0.13	0.14	0.15	0.16	0.17	0.18	0.19	0.2	0.21	0.22	0.23	0.24	0.25	0.26	0.27	0.28	0.29	0.3	0.31	0.32	0.33	0.34	0.35	0.36	0.37	0.38	0.39	0.4	0.41	0.42	0.43	0.44	0.45
			gamma_tip[A] (m)	0	-4.16E-05	-8.32E-05	-0.000202108	-0.000321007	-0.000509308	-0.000697608	-0.00094745	-0.001197292	-0.001500895	-0.001804498	-0.002154186	-0.002503875	-0.002892099	-0.003280323	-0.003699667	-0.00411901	-0.004562199	-0.005005389	-0.005465298	-0.005925207	-0.006394863	-0.00686452	-0.007337112	-0.007809704	-0.00827859	-0.008747477	-0.0092062	-0.009664923	-0.010107224	-0.010549526	-0.01096937	-0.011389214	-0.011780809	-0.012172403	-0.012530229	-0.012888055	-0.013206896	-0.013525738	-0.013800714	-0.014075691	-0.014302294	-0.014528897	-0.014703022	-0.014877147	-0.014995131
			fraction of total length	0	0.01	0.02	0.03	0.04	0.05	0.06	0.07	0.08	0.09	0.1	0.11	0.12	0.13	0.14	0.15	0.16	0.17	0.18	0.19	0.2	0.21	0.22	0.23	0.24	0.25	0.26	0.27	0.28	0.29	0.3	0.31	0.32	0.33	0.34	0.35	0.36	0.37	0.38	0.39	0.4	0.41	0.42	0.43	0.44	0.45
			gamma_tip[A] (m)	0	3.49E-06	6.98E-06	1.68E-05	2.67E-05	4.21E-05	5.76E-05	7.78E-05	9.80E-05	0.000122207	0.000146435	0.000173928	0.000201421	0.000231446	0.000261472	0.000293319	0.000325165	0.000358149	0.000391132	0.000424596	0.00045806	0.000491381	0.000524702	0.000557291	0.000589881	0.000621189	0.000652498	0.000682018	0.000711538	0.000738804	0.00076607	0.000790662	0.000815254	0.000836798	0.000858342	0.000876509	0.000894677	0.000909188	0.000923698	0.000934316	0.000944934	0.00095147	0.000958005	0.000960313	0.00096262	0.000960596
			fraction of total length	0	0.01	0.02	0.03	0.04	0.05	0.06	0.07	0.08	0.09	0.1	0.11	0.12	0.13	0.14	0.15	0.16	0.17	0.18	0.19	0.2	0.21	0.22	0.23	0.24	0.25	0.26	0.27	0.28	0.29	0.3	0.31	0.32	0.33	0.34	0.35	0.36	0.37	0.38	0.39	0.4	0.41	0.42	0.43	0.44	0.45
			gamma_tip[A] (m)	0	2.54E-05	5.08E-05	0.000123183	0.000195602	0.000310111	0.00042462	0.000576328	0.000728036	0.000912122	0.001096208	0.001307938	0.001519668	0.0017544	0.001989131	0.002242319	0.002495507	0.002762706	0.003029904	0.003306768	0.003583632	0.003865919	0.004148205	0.004431779	0.004715354	0.00499619	0.005277026	0.005551216	0.005825406	0.006089168	0.00635293	0.006602619	0.006852308	0.007084428	0.007316548	0.007527768	0.007738988	0.007926159	0.008113329	0.008273499	0.008433669	0.008564106	0.008694543	0.008792753	0.008890962	0.008954705
			fraction of total length	0	0.01	0.02	0.03	0.04	0.05	0.06	0.07	0.08	0.09	0.1	0.11	0.12	0.13	0.14	0.15	0.16	0.17	0.18	0.19	0.2	0.21	0.22	0.23	0.24	0.25	0.26	0.27	0.28	0.29	0.3	0.31	0.32	0.33	0.34	0.35	0.36	0.37	0.38	0.39	0.4	0.41	0.42	0.43	0.44	0.45
			gamma_tip[A] (m)	0	5.14E-05	0.000102862	0.000249843	0.000396825	0.000629551	0.000862277	0.001170937	0.001479597	0.001854436	0.002229275	0.002660629	0.003091984	0.003570316	0.004048648	0.004564566	0.005080485	0.005624761	0.006169037	0.006732623	0.007296208	0.00787025	0.008444292	0.009020149	0.009596006	0.01016527	0.010734533	0.011289051	0.011843568	0.012375469	0.01290737	0.013409098	0.013910826	0.014375174	0.014839522	0.015259668	0.015679814	0.016049365	0.016418916	0.016731948	0.01704498	0.017296082	0.017547185	0.017731501	0.017915818	0.01802909
			fraction of total length	0	0.01	0.02	0.03	0.04	0.05	0.06	0.07	0.08	0.09	0.1	0.11	0.12	0.13	0.14	0.15	0.16	0.17	0.18	0.19	0.2	0.21	0.22	0.23	0.24	0.25	0.26	0.27	0.28	0.29	0.3	0.31	0.32	0.33	0.34	0.35	0.36	0.37	0.38	0.39	0.4	0.41	0.42	0.43	0.44	0.45
			gamma_tip[A] (m)	0	9.53E-05	0.000190656	0.000463816	0.000736975	0.001170372	0.001603769	0.00217935	0.002754931	0.003454333	0.004153736	0.004958433	0.00576313	0.006654561	0.007545992	0.008505683	0.009465375	0.010475054	0.011484733	0.012526426	0.01356812	0.014624248	0.015680376	0.016733845	0.017787315	0.018821606	0.019855897	0.020855154	0.021854412	0.022803538	0.023752664	0.024637415	0.025522166	0.026329254	0.027136341	0.027853532	0.028570722	0.029186937	0.029803152	0.030308563	0.030813975	0.031200092	0.03158621	0.03184595	0.032105691	0.032233435
Figure 10.	Wind turbine blade
	panel (a), blade centre line
		X	0	-2.99E-05	-5.98E-05	-0.00013789	-0.000215938	-0.00034275	-0.000469563	-0.000645824	-0.000822086	-0.001048529	-0.001274973	-0.001552386	-0.0018298	-0.002159027	-0.002488253	-0.002870192	-0.003252131	-0.003687734	-0.004123337	-0.004613605	-0.005103874	-0.005649857	-0.006195841	-0.006798629	-0.007401417	-0.008062137	-0.008722857	-0.009442667	-0.010162476	-0.010942551	-0.011722627	-0.012564155	-0.013405682	-0.014309831	-0.015213979	-0.016181858	-0.017149738	-0.018182309	-0.01921488	-0.020312744	-0.021410609	-0.02257345	-0.023736292	-0.024961223	-0.026186154	-0.027463647	-0.028741139
		Y	0	0.307499993	0.614999986	0.922499941	1.229999896	1.53749978	1.844999663	2.152499439	2.459999216	2.767498846	3.074998477	3.382497922	3.689997367	3.997496583	4.304995799	4.61249474	4.919993682	5.227492302	5.534990922	5.84248917	6.149987417	6.457485238	6.764983059	7.072480397	7.379977735	7.68747453	7.994971325	8.302467515	8.609963704	8.917459222	9.224954739	9.532449515	9.839944291	10.14743825	10.45493222	10.76242529	11.06991836	11.37741047	11.68490259	11.99239367	12.29988475	12.60737475	12.91486475	13.22235369	13.52984262	13.8373307	14.14481877
		Z	0	5.96E-05	0.000119101	0.000265675	0.00041225	0.000647761	0.000883272	0.001209693	0.001536114	0.001955461	0.002374807	0.002889126	0.003403445	0.00401481	0.004626175	0.005336684	0.006047194	0.006858972	0.007670749	0.008585948	0.009501147	0.01052195	0.011542753	0.012671377	0.013800001	0.015038694	0.016277387	0.017628424	0.018979461	0.020445132	0.021910802	0.023493381	0.02507596	0.026777653	0.028479345	0.030302175	0.032125005	0.03407057	0.036016135	0.038085033	0.040153931	0.042344225	0.044534518	0.046837195	0.049139872	0.051527659	0.053915445
	panel (b), blade centre line
		X	0	-0.000356496	-0.000712992	-0.001771084	-0.002829176	-0.004591182	-0.006353189	-0.008822876	-0.011292563	-0.014475055	-0.017657548	-0.021559254	-0.025460961	-0.030089506	-0.034718052	-0.040082217	-0.045446383	-0.051556054	-0.057665725	-0.064531846	-0.071397966	-0.0790325	-0.086667033	-0.095082925	-0.103498816	-0.112709962	-0.121921109	-0.131942328	-0.141963548	-0.152810551	-0.163657554	-0.175346913	-0.187036272	-0.19958538	-0.212134489	-0.225561505	-0.238988522	-0.253312264	-0.267636007	-0.282875731	-0.298115455	-0.314290287	-0.330465118	-0.347592408	-0.364719697	-0.382811003	-0.400902308
		Y	0	0.307498952	0.614997904	0.92248868	1.229979457	1.537453773	1.844928089	2.1523774	2.45982671	2.767242157	3.074657605	3.382029979	3.689402353	3.996722042	4.304041732	4.611298684	4.918555636	5.225739307	5.532922979	5.840022287	6.147121595	6.454124868	6.761128141	7.068023058	7.374917975	7.68169151	7.988465044	8.295103398	8.601741752	8.908230291	9.214718829	9.521042012	9.827365194	10.1335065	10.43964781	10.74558969	11.05153157	11.35725538	11.66297918	11.96846517	12.27395115	12.57917862	12.8844061	13.189354	13.49430191	13.79895058	14.10359925
		Z	0	0.000719359	0.001438718	0.00357245	0.005706182	0.009268505	0.012830827	0.01783806	0.022845293	0.029315554	0.035785816	0.043738831	0.051691847	0.061148847	0.070605846	0.081589522	0.092573199	0.105107716	0.117642233	0.131753263	0.145864293	0.161579076	0.177293858	0.194641267	0.211988675	0.230999287	0.250009899	0.270716058	0.291422217	0.313858086	0.336293955	0.360495545	0.384697136	0.4107023	0.436707465	0.464555828	0.492404192	0.522136937	0.551869682	0.583529005	0.615188328	0.648815927	0.682443526	0.718076112	0.753708697	0.791366924	0.829025151
	panel (c)
		grey line
			span (m)	0	0.3075	0.615	0.9225	1.23	1.5375	1.845	2.1525	2.46	2.7675	3.075	3.3825	3.69	3.9975	4.305	4.6125	4.92	5.2275	5.535	5.8425	6.15	6.4575	6.765	7.0725	7.38	7.6875	7.995	8.3025	8.61	8.9175	9.225	9.5325	9.84	10.1475	10.455	10.7625	11.07	11.3775	11.685	11.9925	12.3	12.6075	12.915	13.2225	13.53	13.8375
			Mx (Nm)	4858992.825	4801700.017	4744764.573	4688187.714	4631970.605	4576114.288	4520619.75	4465487.88	4410719.509	4356315.395	4302276.237	4248602.684	4195295.329	4142354.74	4089781.429	4037575.918	3985738.681	3934270.241	3883171.096	3832441.854	3782083.151	3732095.839	3682480.921	3633239.839	3584374.489	3535887.741	3487783.746	3440069.076	3392753.985	3345855.146	3299398.551	3253420.661	3207955.872	3163003.398	3118510.368	3074414.044	3030679.631	2987296.192	2944261.668	2901576.072	2859238.824	2817248.958	2775604.739	2734304.42	2693345.878	2652727.241
		red dashed line
			span (m)	0	0.3075	0.615	0.9225	1.23	1.5375	1.845	2.1525	2.46	2.7675	3.075	3.3825	3.69	3.9975	4.305	4.6125	4.92	5.2275	5.535	5.8425	6.15	6.4575	6.765	7.0725	7.38	7.6875	7.995	8.3025	8.61	8.9175	9.225	9.5325	9.84	10.1475	10.455	10.7625	11.07	11.3775	11.685	11.9925	12.3	12.6075	12.915	13.2225	13.53	13.8375
			Mx (Nm)	4866636.361	4806584.356	4747625.62	4689610.846	4632414.275	4575930.944	4520074.16	4464773.167	4409971.021	4355622.666	4301693.181	4248156.22	4194992.607	4142189.103	4089737.302	4037632.682	3985873.772	3934461.438	3883398.282	3832688.136	3782335.65	3732345.966	3682724.478	3633476.68	3584608.104	3536124.384	3488031.483	3440336.174	3393046.922	3346175.331	3299738.025	3253756.99	3208251.967	3163220.268	3118627.69	3074434.593	3030618.692	2987171.793	2944090.899	2901373.874	2859018.215	2817020.902	2775378.499	2734087.296	2693143.554	2652544.062
	panel (d)
		grey line
			span (m)	0	0.3075	0.615	0.9225	1.23	1.5375	1.845	2.1525	2.46	2.7675	3.075	3.3825	3.69	3.9975	4.305	4.6125	4.92	5.2275	5.535	5.8425	6.15	6.4575	6.765	7.0725	7.38	7.6875	7.995	8.3025	8.61	8.9175	9.225	9.5325	9.84	10.1475	10.455	10.7625	11.07	11.3775	11.685	11.9925	12.3	12.6075	12.915	13.2225	13.53	13.8375
			My (Nm)	7629.928473	7579.796136	7530.898799	7482.939227	7436.17777	7390.311349	7345.522342	7301.518768	7258.427291	7215.975467	7174.253968	7133.012293	7092.322126	7051.95323	7011.972559	6972.165853	6932.606964	6893.091828	6853.710393	6814.26231	6774.860648	6735.302139	6695.728118	6655.925932	6616.068755	6575.928392	6535.712122	6495.170328	6454.545585	6413.560973	6372.494569	6331.035658	6289.496824	6247.525109	6205.464428	6162.906028	6120.216926	6076.905363	6033.33909	5988.876714	5943.818086	5897.182177	5848.976531	5797.330228	5741.47891	5678.199489
		red dashed line
			span (m)	0	0.3075	0.615	0.9225	1.23	1.5375	1.845	2.1525	2.46	2.7675	3.075	3.3825	3.69	3.9975	4.305	4.6125	4.92	5.2275	5.535	5.8425	6.15	6.4575	6.765	7.0725	7.38	7.6875	7.995	8.3025	8.61	8.9175	9.225	9.5325	9.84	10.1475	10.455	10.7625	11.07	11.3775	11.685	11.9925	12.3	12.6075	12.915	13.2225	13.53	13.8375
			My (Nm)	7699.259188	7585.948871	7508.661168	7453.968023	7412.378112	7377.377967	7344.677483	7311.62004	7276.724737	7239.334256	7199.346808	7157.014677	7112.795201	7067.242776	7020.932695	6974.409465	6928.153735	6882.563164	6837.943576	6794.507495	6752.377832	6711.594995	6672.126099	6633.875295	6596.694488	6560.393899	6524.752137	6489.525498	6454.456365	6419.280611	6383.733972	6347.557392	6310.501343	6272.329148	6232.81931	6191.766786	6148.983117	6104.295115	6057.541563	6008.566826	5957.209259	5903.280596	5846.530506	5786.59331	5722.945203	5655.006316
	panel (e)
		grey line
			span (m)	0	0.3075	0.615	0.9225	1.23	1.5375	1.845	2.1525	2.46	2.7675	3.075	3.3825	3.69	3.9975	4.305	4.6125	4.92	5.2275	5.535	5.8425	6.15	6.4575	6.765	7.0725	7.38	7.6875	7.995	8.3025	8.61	8.9175	9.225	9.5325	9.84	10.1475	10.455	10.7625	11.07	11.3775	11.685	11.9925	12.3	12.6075	12.915	13.2225	13.53	13.8375
			Mz (Nm)	-689560.5348	-683740.0836	-678003.8896	-672342.3581	-666746.5974	-661208.3665	-655720.0352	-650274.5359	-644865.3229	-639486.326	-634131.9077	-628796.8161	-623476.136	-618165.2371	-612859.7126	-607555.3145	-602247.8664	-596933.1685	-591606.8581	-586264.2439	-580900.0516	-575508.0909	-570080.7275	-564608.1216	-559076.9842	-553468.617	-547755.595	-541896.1947	-535824.8485	-529436.7433	-522567.4733	-514986.8551	-506473.2622	-497022.5416	-486956.2321	-476664.424	-466363.6357	-456121.8144	-445948.7155	-435842.1876	-425802.1498	-415832.8656	-405942.0293	-396139.5035	-386436.2024	-376843.3456
		red dashed line
			span (m)	0	0.3075	0.615	0.9225	1.23	1.5375	1.845	2.1525	2.46	2.7675	3.075	3.3825	3.69	3.9975	4.305	4.6125	4.92	5.2275	5.535	5.8425	6.15	6.4575	6.765	7.0725	7.38	7.6875	7.995	8.3025	8.61	8.9175	9.225	9.5325	9.84	10.1475	10.455	10.7625	11.07	11.3775	11.685	11.9925	12.3	12.6075	12.915	13.2225	13.53	13.8375
			Mz (Nm)	-693394.5319	-684704.4751	-677384.8838	-671048.1436	-665385.2836	-660153.8362	-655167.2501	-650285.6778	-645407.9802	-640464.8069	-635412.6258	-630228.587	-624906.1215	-619451.1803	-613879.0324	-608211.5452	-602474.8773	-596697.5166	-590908.5976	-585136.4295	-579407.1568	-573743.4547	-568163.1269	-562677.404	-557288.6195	-551986.7096	-546743.5682	-541503.545	-536167.2508	-530565.0789	-524421.5657	-517341.4084	-508928.6808	-499136.3434	-488461.6198	-477529.835	-466685.9486	-456027.9545	-445555.1714	-435245.8338	-425081.4289	-415051.2896	-405151.9659	-395385.7036	-385758.0127	-376272.5086
	panel (f)
		grey line
			span (m)	0	0.3075	0.615	0.9225	1.23	1.5375	1.845	2.1525	2.46	2.7675	3.075	3.3825	3.69	3.9975	4.305	4.6125	4.92	5.2275	5.535	5.8425	6.15	6.4575	6.765	7.0725	7.38	7.6875	7.995	8.3025	8.61	8.9175	9.225	9.5325	9.84	10.1475	10.455	10.7625	11.07	11.3775	11.685	11.9925	12.3	12.6075	12.915	13.2225	13.53	13.8375
			Mx (Nm)	72584030.32	71749949.17	70921808.05	70097895.77	69279978.06	68466347.36	67658758.66	66855505.84	66058335.97	65265542.69	64478867.6	63696602.78	62920486.59	62148808.56	61383305.91	60622265	59867424.1	59117066.19	58372933.15	57633305.18	56899931.32	56171091.23	55448547.01	54730583.97	54018989.34	53312070.6	52611669.65	51916162.84	51227528.29	50544344.72	49868930.04	49200269.65	48540872.98	47888940.39	47245163.69	46606422.76	45973789.24	45345213.72	44722467.33	44103719.86	43490785.13	42881802.17	42278569.59	41679205.74	41085504.65	40495593.27
		red dashed line
			span (m)	0	0.3075	0.615	0.9225	1.23	1.5375	1.845	2.1525	2.46	2.7675	3.075	3.3825	3.69	3.9975	4.305	4.6125	4.92	5.2275	5.535	5.8425	6.15	6.4575	6.765	7.0725	7.38	7.6875	7.995	8.3025	8.61	8.9175	9.225	9.5325	9.84	10.1475	10.455	10.7625	11.07	11.3775	11.685	11.9925	12.3	12.6075	12.915	13.2225	13.53	13.8375
			Mx (Nm)	72720628.46	71831000.73	70962795.21	70112487.05	69277132.22	68454296.72	67641991.8	66838614.71	66042895.12	65253846.52	64470722.74	63692979.05	62920237.57	62152256.87	61388905.24	60630137.53	59875975.15	59126489.02	58381785.27	57641993.31	56907256.23	56177723.29	55453544.43	54734866.71	54021833.05	53314583.48	52613260.06	51918017.11	51229039.96	50546575.58	49870972.25	49202687.74	48542131.23	47889241.02	47243290.65	46603432.77	45969179.65	45340337.74	44716821.49	44098561.15	43485474.65	42877460.57	42274394.26	41676126.48	41082506.85	40493466.95
	panel (g)
		grey line
			span (m)	0	0.3075	0.615	0.9225	1.23	1.5375	1.845	2.1525	2.46	2.7675	3.075	3.3825	3.69	3.9975	4.305	4.6125	4.92	5.2275	5.535	5.8425	6.15	6.4575	6.765	7.0725	7.38	7.6875	7.995	8.3025	8.61	8.9175	9.225	9.5325	9.84	10.1475	10.455	10.7625	11.07	11.3775	11.685	11.9925	12.3	12.6075	12.915	13.2225	13.53	13.8375
			My (Nm)	1532617.574	1518466.459	1504560.91	1490848.754	1477344.398	1463997.321	1450818.108	1437758.074	1424826.827	1411977.043	1399219.869	1386508.428	1373857.584	1361219.741	1348615.324	1335994.722	1323385.456	1310734.579	1298077.958	1285358.022	1272619.986	1259800.449	1246954.769	1234012.606	1221040.081	1207958.922	1194846.5	1181615.732	1168355.613	1154969.483	1141558.259	1128015.042	1114452.892	1100754.117	1087044.055	1073193.798	1059341.003	1045345.247	1031356.529	1017222.643	1003106.011	988842.2849	974606.6024	960221.8507	945877.1274	931382.0013
		red dashed line
			span (m)	0	0.3075	0.615	0.9225	1.23	1.5375	1.845	2.1525	2.46	2.7675	3.075	3.3825	3.69	3.9975	4.305	4.6125	4.92	5.2275	5.535	5.8425	6.15	6.4575	6.765	7.0725	7.38	7.6875	7.995	8.3025	8.61	8.9175	9.225	9.5325	9.84	10.1475	10.455	10.7625	11.07	11.3775	11.685	11.9925	12.3	12.6075	12.915	13.2225	13.53	13.8375
			My (Nm)	1545806.516	1524253.249	1505097.134	1487981.719	1472544.836	1458440.409	1445351.938	1432999.912	1421144.891	1409587.594	1398166.98	1386757.094	1375263.203	1363617.651	1351775.675	1339711.405	1327414.15	1314885.043	1302134.087	1289177.602	1276036.063	1262732.315	1249290.123	1235733.026	1222083.469	1208362.161	1194587.639	1180775.995	1166940.744	1153092.802	1139240.553	1125389.983	1111544.86	1097706.951	1083876.256	1070051.252	1056229.134	1042406.038	1028577.247	1014737.347	1000880.319	986999.5172	973087.4731	959135.4852	945133.3052	931070.3529
	panel (h)
		grey line
			span (m)	0	0.3075	0.615	0.9225	1.23	1.5375	1.845	2.1525	2.46	2.7675	3.075	3.3825	3.69	3.9975	4.305	4.6125	4.92	5.2275	5.535	5.8425	6.15	6.4575	6.765	7.0725	7.38	7.6875	7.995	8.3025	8.61	8.9175	9.225	9.5325	9.84	10.1475	10.455	10.7625	11.07	11.3775	11.685	11.9925	12.3	12.6075	12.915	13.2225	13.53	13.8375
			Mz (Nm)	-14487875.79	-14371583.7	-14256379.51	-14141896.85	-14028213.07	-13914978.65	-13802293.56	-13689823.22	-13577687.88	-13465565.85	-13353594.93	-13241464.08	-13129325.52	-13016876.23	-12904279.24	-12791236.14	-12677916.17	-12564020.67	-12449718.36	-12334702.34	-12219129.53	-12102669.68	-11985445.7	-11867071.6	-11747586.22	-11626469.15	-11503546.54	-11377949.17	-11248926.55	-11114653.59	-10972881.65	-10819882.27	-10652527.68	-10470496.84	-10278876.49	-10083333.08	-9887381.733	-9691829.977	-9497060.66	-9302826.378	-9109355.801	-8916506.111	-8724617.669	-8533640.104	-8343952.49	-8155534.948
		red dashed line
			span (m)	0	0.3075	0.615	0.9225	1.23	1.5375	1.845	2.1525	2.46	2.7675	3.075	3.3825	3.69	3.9975	4.305	4.6125	4.92	5.2275	5.535	5.8425	6.15	6.4575	6.765	7.0725	7.38	7.6875	7.995	8.3025	8.61	8.9175	9.225	9.5325	9.84	10.1475	10.455	10.7625	11.07	11.3775	11.685	11.9925	12.3	12.6075	12.915	13.2225	13.53	13.8375
			Mz (Nm)	-14480881.26	-14361558.76	-14248683.38	-14139706.43	-14032673.27	-13926126.08	-13819019.38	-13710646.92	-13600578.52	-13488605.67	-13374694.89	-13258947.75	-13141566.89	-13022827.03	-12903050.49	-12782586.37	-12661792.93	-12541022.33	-12420607.4	-12300849.33	-12182005.68	-12064277.35	-11947792.68	-11832585.87	-11718565.06	-11605461.66	-11492746.54	-11379487.13	-11264102.6	-11143962.37	-11014844.52	-10870719.41	-10705547.08	-10518566.89	-10317271.91	-10111127.06	-9905382.465	-9701570.186	-9499749.819	-9299693.136	-9101273.502	-8904574.333	-8709942.628	-8518020.239	-8329563.006	-8144702.205
[truncated: 5,000 more columns]
